# Supplementary material for: Ethyl­enediaminium hemioxalate thio­cyanate
Source: Acta Crystallogr Sect E Struct Rep Online. 2010 Feb 20;66(Pt 3):o669. doi: 10.1107/S1600536810005994 (PMC2983662; doi:10.1107/S1600536810005994)
Supplement: Supplementary file 1 [file e-66-0o669-sup1.cif]

##############################################################################
###                                                                        ###
###        Electronic paper (Acta Crystallographica Section E)             ###
###                                                                        ###
##############################################################################
#                                                                            #
# This CIF contains the data in a paper accepted for publication in Acta     #
# Crystallographica Section E. It conforms to the requirements of Notes      #
# for Authors for Section E, and has been peer reviewed under the auspices   #
# of the IUCr Commission on Journals.                                        #
#                                                                            #
# Full details of the Crystallographic Information File format               #
# are given in the paper "The Crystallographic Information File (CIF):       #
# a New Standard Archive File for Crystallography" by S. R. Hall, F. H.      #
# Allen and I. D. Brown [Acta Cryst. (1991), A47, 655-685].                  #
#                                                                            #
# The current version of the core CIF dictionary is obtainable from          #
# ftp://ftp.iucr.org/pub/cif_core.dic. The current version number is 2.4.    #
#                                                                            #
# Software is freely available for graphical display of the structure(s) in  #
# this CIF.  For information consult the CIF home page http://www.iucr.org/  #
# cif/home.html                                                              #
#                                                                            #
# This file may be used for bona fide research purposes within the           #
# scientific community so long as proper attribution is given to the journal # 
# article from which it was obtained.                                        #
#                                                                            #
##############################################################################
                                             
data_global
_audit_creation_method     'form.cif (version 2.0)'
_journal_data_validation_number     ?
_journal_date_recd_electronic     2010-02-01
_journal_date_accepted     2010-02-14
_journal_name_full     'Acta Crystallographica, Section E'
_journal_year     2010
_journal_volume     66
_journal_issue      3
_journal_page_first     o669
_journal_page_last     o669
_journal_paper_category     QO
_journal_coeditor_code     CI5031
_publ_contact_author_name     'Prof. Bohari M. Yamin'
_publ_contact_author_address
;
      X-ray Crystallography Laboratory
      School of Chemical Sciences and Food Technology
      Universiti Kebangsaan Malaysia
      43600 Bangi, Selangor
      MALAYSIA
;
_publ_contact_author_email     'bohari@ukm.my'
_publ_contact_author_fax     '6 03 89292410 '
_publ_contact_author_phone     '6 03 89293880'
_publ_section_title
;
Ethylenediaminium hemioxalate thiocyanate
;
loop_
    _publ_author_name
    _publ_author_footnote
    _publ_author_address
    'Narimani, Leila' ?
;      School of Chemical Sciences and Food Technology
       Universiti Kebangsaan Malaysia
       43600 Bangi, Selangor
       Malaysia
;
    'Yamin, Bohari M.' ?
;      School of Chemical Sciences and Food Technology
       Universiti Kebangsaan Malaysia
       43600 Bangi, Selangor
       Malaysia
;
data_I
_audit_creation_method     SHELXL-97
_chemical_name_systematic
;
Ethylenediaminium hemioxalate thiocyanate
;
_chemical_name_common     ?
_chemical_formula_moiety     'C2 H10 N2 2+, 0.5(C2 O4) 2-, N C S-'
_chemical_formula_sum     'C4 H10 N3 O2 S'
_chemical_formula_iupac     'C2 H10 N2 2+, 0.5C2 O4 2-, N C S-'
_chemical_formula_weight     164.21
_chemical_melting_point     ?
_symmetry_cell_setting     Triclinic
_symmetry_space_group_name_H-M     'P -1'
_symmetry_space_group_name_Hall     '-P 1'
loop_
    _symmetry_equiv_pos_as_xyz
    'x, y, z'
    '-x, -y, -z'
_cell_length_a     6.4044(19)
_cell_length_b     6.6199(19)
_cell_length_c     9.377(3)
_cell_angle_alpha     80.799(5)
_cell_angle_beta     81.179(5)
_cell_angle_gamma     74.452(5)
_cell_volume     375.5(2)
_cell_formula_units_Z     2
_cell_measurement_reflns_used     3525
_cell_measurement_theta_min     2.2
_cell_measurement_theta_max     28.3
_cell_measurement_temperature     298(2)
_exptl_crystal_description     Block
_exptl_crystal_colour     colourless
_exptl_crystal_size_max     0.43
_exptl_crystal_size_mid     0.41
_exptl_crystal_size_min     0.35
_exptl_crystal_density_diffrn     1.452
_exptl_crystal_density_meas     ?
_exptl_crystal_density_method     'not measured'
_exptl_crystal_F_000     174
_exptl_absorpt_coefficient_mu     0.377
_exptl_absorpt_correction_type     multi-scan
_exptl_absorpt_process_details     '(SADABS; Sheldrick, 1996)'
_exptl_absorpt_correction_T_min     0.854
_exptl_absorpt_correction_T_max     0.879
_exptl_special_details
;
;
_diffrn_ambient_temperature     298(2)
_diffrn_radiation_type     MoK\a
_diffrn_radiation_wavelength     0.71073
_diffrn_radiation_source     'fine-focus sealed tube'
_diffrn_radiation_monochromator     graphite
_diffrn_measurement_device_type
;
Bruker SMART APEX CCD area-detector diffractometer
;
_diffrn_measurement_method     '\w scan'
_diffrn_detector_area_resol_mean     83.66
_diffrn_reflns_number     5091
_diffrn_reflns_av_R_equivalents     0.0166
_diffrn_reflns_av_sigmaI/netI     0.0169
_diffrn_reflns_theta_min     2.2
_diffrn_reflns_theta_max     28.3
_diffrn_reflns_theta_full     28.3
_diffrn_measured_fraction_theta_max     0.99
_diffrn_measured_fraction_theta_full     0.99
_diffrn_reflns_limit_h_min     -8
_diffrn_reflns_limit_h_max     8
_diffrn_reflns_limit_k_min     -8
_diffrn_reflns_limit_k_max     8
_diffrn_reflns_limit_l_min     -12
_diffrn_reflns_limit_l_max     12
_diffrn_standards_number     0
_diffrn_standards_interval_count     .
_diffrn_standards_interval_time     .
_diffrn_standards_decay_%     ?
_refine_special_details
;
Refinement of <i>F</i>^2^ against ALL reflections. The weighted <i>R</i>-factor
wR and goodness of fit <i>S</i> are based on <i>F</i>^2^, conventional
<i>R</i>-factors <i>R</i> are based on <i>F</i>, with <i>F</i> set to zero for
negative <i>F</i>^2^. The threshold expression of <i>F</i>^2^ >
\s(<i>F</i>^2^) is used only for calculating <i>R</i>-factors(gt) etc. and is
not relevant to the choice of reflections for refinement. <i>R</i>-factors
based on <i>F</i>^2^ are statistically about twice as large as those based on
<i>F</i>, and <i>R</i>- factors based on ALL data will be even larger.
;
_reflns_number_total     1867
_reflns_number_gt     1718
_reflns_threshold_expression     I>2\s(I)
_refine_ls_structure_factor_coef     Fsqd
_refine_ls_matrix_type     full
_refine_ls_R_factor_all     0.037
_refine_ls_R_factor_gt     0.034
_refine_ls_wR_factor_gt     0.093
_refine_ls_wR_factor_ref     0.095
_refine_ls_goodness_of_fit_ref     1.06
_refine_ls_restrained_S_all     1.06
_refine_ls_number_reflns     1867
_refine_ls_number_parameters     94
_refine_ls_number_restraints     0
_refine_ls_hydrogen_treatment     constr
_refine_ls_weighting_scheme     calc
_refine_ls_weighting_details
         'calc w=1/[\s^2^(Fo^2^)+(0.0453P)^2^+0.1426P] where P=(Fo^2^+2Fc^2^)/3'
_atom_sites_solution_hydrogens     geom
_atom_sites_solution_primary     direct
_atom_sites_solution_secondary     difmap
_refine_ls_shift/su_max     0.001
_refine_ls_shift/su_max_lt     0.001
_refine_ls_shift/su_mean     0.001
_refine_diff_density_max     0.51
_refine_diff_density_min     -0.52
_refine_ls_extinction_method     SHELXL97
_refine_ls_extinction_coef     0.41(2)
_refine_ls_extinction_expression
                                  'Fc^*^=kFc[1+0.001xFc^2^\l^3^/sin(2\q)]^-1/4^'
loop_
    _atom_type_symbol
    _atom_type_description
    _atom_type_scat_dispersion_real
    _atom_type_scat_dispersion_imag
    _atom_type_scat_source
    'C' 'C' 0.0033 0.0016
                         'International Tables Vol C Tables 4.2.6.8 and 6.1.1.4'
    'H' 'H' 0.0000 0.0000
                         'International Tables Vol C Tables 4.2.6.8 and 6.1.1.4'
    'N' 'N' 0.0061 0.0033
                         'International Tables Vol C Tables 4.2.6.8 and 6.1.1.4'
    'O' 'O' 0.0106 0.0060
                         'International Tables Vol C Tables 4.2.6.8 and 6.1.1.4'
    'S' 'S' 0.1246 0.1234
                         'International Tables Vol C Tables 4.2.6.8 and 6.1.1.4'
_computing_data_collection     'SMART (Siemens, 1996)'
_computing_cell_refinement     'SAINT (Siemens, 1996)'
_computing_data_reduction     'SAINT (Siemens, 1996)'
_computing_structure_solution     'SHELXTL (Sheldrick, 2008)'
_computing_structure_refinement     'SHELXTL (Sheldrick, 2008)'
_computing_molecular_graphics     'SHELXTL (Sheldrick, 2008)'
_computing_publication_material
;
SHELXTL (Sheldrick, 2008), PARST (Nardelli, 1995) and PLATON
(Spek,
2009)
;
loop_
    _atom_site_type_symbol
    _atom_site_label
    _atom_site_fract_x
    _atom_site_fract_y
    _atom_site_fract_z
    _atom_site_U_iso_or_equiv
    _atom_site_adp_type
    _atom_site_calc_flag
    _atom_site_refinement_flags
    _atom_site_occupancy
    _atom_site_disorder_assembly
    _atom_site_disorder_group
    O O1 0.23176(14) 0.09074(15) 0.45456(11) 0.0325(2) Uani d . 1 . .
    O O2 0.41295(15) 0.23958(14) 0.57426(10) 0.0309(2) Uani d . 1 . .
    C C1 0.39758(18) 0.09557(17) 0.50846(12) 0.0232(2) Uani d . 1 . .
    S S1 0.76420(7) 0.30131(6) 0.20864(5) 0.04886(18) Uani d . 1 . .
    N N1 0.7143(2) 0.7005(2) 0.04926(17) 0.0521(4) Uani d . 1 . .
    C C2 0.7374(2) 0.5334(2) 0.11335(15) 0.0362(3) Uani d . 1 . .
    N N2 0.2850(2) 0.94792(18) 0.17891(12) 0.0346(3) Uani d . 1 . .
    H H2A 0.2477 1.0605 0.1135 0.041 Uiso calc R 1 . .
    H H2B 0.4190 0.8736 0.1513 0.041 Uiso calc R 1 . .
    H H2C 0.2819 0.9898 0.2650 0.041 Uiso calc R 1 . .
    N N3 0.18949(17) 0.64628(17) 0.44290(12) 0.0287(2) Uani d . 1 . .
    H H3A 0.2241 0.5223 0.4981 0.034 Uiso calc R 1 . .
    H H3B 0.0574 0.7188 0.4760 0.034 Uiso calc R 1 . .
    H H3C 0.2868 0.7191 0.4460 0.034 Uiso calc R 1 . .
    C C3 0.1898(2) 0.6105(2) 0.29020(15) 0.0316(3) Uani d . 1 . .
    H H3D 0.0877 0.5264 0.2881 0.038 Uiso calc R 1 . .
    H H3E 0.3340 0.5311 0.2548 0.038 Uiso calc R 1 . .
    C C4 0.1284(2) 0.8139(2) 0.19058(15) 0.0356(3) Uani d . 1 . .
    H H4A 0.1213 0.7813 0.0945 0.043 Uiso calc R 1 . .
    H H4B -0.0157 0.8932 0.2262 0.043 Uiso calc R 1 . .
loop_
    _atom_site_aniso_label
    _atom_site_aniso_U_11
    _atom_site_aniso_U_22
    _atom_site_aniso_U_33
    _atom_site_aniso_U_12
    _atom_site_aniso_U_13
    _atom_site_aniso_U_23
    O1 0.0227(4) 0.0324(5) 0.0425(5) -0.0015(3) -0.0087(4) -0.0100(4)
    O2 0.0302(5) 0.0241(4) 0.0388(5) -0.0025(3) -0.0072(4) -0.0091(4)
    C1 0.0220(5) 0.0207(5) 0.0251(5) -0.0035(4) -0.0018(4) -0.0013(4)
    S1 0.0510(3) 0.0346(2) 0.0483(3) 0.00328(17) 0.00029(18) 0.00231(16)
    N1 0.0485(8) 0.0464(8) 0.0511(8) -0.0062(6) -0.0010(6) 0.0098(6)
    C2 0.0303(6) 0.0399(7) 0.0327(7) -0.0011(5) -0.0009(5) -0.0037(5)
    N2 0.0409(6) 0.0288(5) 0.0300(5) -0.0051(5) -0.0044(4) 0.0023(4)
    N3 0.0267(5) 0.0258(5) 0.0341(6) -0.0077(4) -0.0060(4) -0.0002(4)
    C3 0.0323(6) 0.0261(6) 0.0353(7) -0.0050(5) -0.0018(5) -0.0067(5)
    C4 0.0396(7) 0.0336(7) 0.0332(7) -0.0053(5) -0.0116(5) -0.0031(5)
_geom_special_details
;
All esds (except the esd in the dihedral angle between two l.s. planes) are
estimated using the full covariance matrix. The cell esds are taken into
account individually in the estimation of esds in distances, angles and
torsion angles; correlations between esds in cell parameters are only used
when they are defined by crystal symmetry. An approximate (isotropic)
treatment of cell esds is used for estimating esds involving l.s. planes.
;
loop_
    _geom_bond_atom_site_label_1
    _geom_bond_atom_site_label_2
    _geom_bond_site_symmetry_2
    _geom_bond_distance
    _geom_bond_publ_flag
    O1 C1 . 1.2539(15) ?
    O2 C1 . 1.2474(15) ?
    C1 C1 2_656 1.568(2) ?
    S1 C2 . 1.6295(16) ?
    N1 C2 . 1.155(2) ?
    N2 C4 . 1.4890(19) ?
    N2 H2A . 0.89 ?
    N2 H2B . 0.89 ?
    N2 H2C . 0.89 ?
    N3 C3 . 1.4879(18) ?
    N3 H3A . 0.89 ?
    N3 H3B . 0.89 ?
    N3 H3C . 0.89 ?
    C3 C4 . 1.5054(19) ?
    C3 H3D . 0.97 ?
    C3 H3E . 0.97 ?
    C4 H4A . 0.97 ?
    C4 H4B . 0.97 ?
loop_
    _geom_angle_atom_site_label_1
    _geom_angle_atom_site_label_2
    _geom_angle_atom_site_label_3
    _geom_angle_site_symmetry_1
    _geom_angle_site_symmetry_3
    _geom_angle
    _geom_angle_publ_flag
    O2 C1 O1 . . 125.46(11) ?
    O2 C1 C1 . 2_656 117.42(13) ?
    O1 C1 C1 . 2_656 117.12(13) ?
    N1 C2 S1 . . 177.95(14) ?
    C4 N2 H2A . . 109.5 ?
    C4 N2 H2B . . 109.5 ?
    H2A N2 H2B . . 109.5 ?
    C4 N2 H2C . . 109.5 ?
    H2A N2 H2C . . 109.5 ?
    H2B N2 H2C . . 109.5 ?
    C3 N3 H3A . . 109.5 ?
    C3 N3 H3B . . 109.5 ?
    H3A N3 H3B . . 109.5 ?
    C3 N3 H3C . . 109.5 ?
    H3A N3 H3C . . 109.5 ?
    H3B N3 H3C . . 109.5 ?
    N3 C3 C4 . . 112.50(11) ?
    N3 C3 H3D . . 109.1 ?
    C4 C3 H3D . . 109.1 ?
    N3 C3 H3E . . 109.1 ?
    C4 C3 H3E . . 109.1 ?
    H3D C3 H3E . . 107.8 ?
    N2 C4 C3 . . 113.05(11) ?
    N2 C4 H4A . . 109.0 ?
    C3 C4 H4A . . 109.0 ?
    N2 C4 H4B . . 109.0 ?
    C3 C4 H4B . . 109.0 ?
    H4A C4 H4B . . 107.8 ?
loop_
    _geom_torsion_atom_site_label_1
    _geom_torsion_atom_site_label_2
    _geom_torsion_atom_site_label_3
    _geom_torsion_atom_site_label_4
    _geom_torsion_site_symmetry_1
    _geom_torsion_site_symmetry_2
    _geom_torsion_site_symmetry_3
    _geom_torsion_site_symmetry_4
    _geom_torsion
    _geom_torsion_publ_flag
    N3 C3 C4 N2 . . . . 62.64(15) ?
loop_
    _geom_hbond_atom_site_label_D
    _geom_hbond_atom_site_label_H
    _geom_hbond_atom_site_label_A
    _geom_hbond_site_symmetry_D
    _geom_hbond_site_symmetry_H
    _geom_hbond_site_symmetry_A
    _geom_hbond_distance_DH
    _geom_hbond_distance_HA
    _geom_hbond_distance_DA
    _geom_hbond_angle_DHA
    _geom_hbond_publ_flag
    N2 H2B N1 . . 1_555 0.89 2.11 2.986(2) 169 yes
    N3 H3A O2 . . 1_555 0.89 2.02 2.8685(17) 158 yes
    C3 H3E S1 . . 1_555 0.97 2.77 3.7294(18) 169 yes
    N2 H2A N1 . . 2_675 0.89 2.05 2.899(2) 159 yes
    N2 H2C O1 . . 1_565 0.89 1.95 2.8337(18) 172 yes
    N3 H3B O1 . . 2_566 0.89 2.02 2.9078(17) 174 yes
    N3 H3C O1 . . 1_565 0.89 2.40 3.0465(18) 129 yes
    N3 H3C O2 . . 2_666 0.89 1.99 2.8189(18) 154 yes
    C4 H4B S1 . . 1_465 0.97 2.68 3.4495(18) 136 yes
