# Supplementary material for: Ethyl­enediaminium hemioxalate thio­cyanate
Source: Acta Crystallogr Sect E Struct Rep Online. 2010 Feb 20;66(Pt 3):o669. doi: 10.1107/S1600536810005994 (PMC2983662; doi:10.1107/S1600536810005994)
Supplement: Supplementary file 2 [file e-66-0o669-Isup2.hkl]

# 
# h,k,l, Fc-squared, Fo-squared, sigma(Fo-squared) and status flag 
# 
data_I
_shelx_title ' I         P -1         R = 0.03' 
_shelx_refln_list_code          4 
_shelx_F_calc_maximum       68.86 
_exptl_crystal_F_000       174.00 
_reflns_d_resolution_high  0.7498 
 
loop_ 
 _symmetry_equiv_pos_as_xyz 
 'x, y, z' 
 '-x, -y, -z' 
 
_cell_length_a     6.4044 
_cell_length_b     6.6199 
_cell_length_c     9.3770 
_cell_angle_alpha  80.799 
_cell_angle_beta   81.179 
_cell_angle_gamma  74.452 
 
_shelx_F_squared_multiplier     1.000 
 
loop_ 
 _refln_index_h 
 _refln_index_k 
 _refln_index_l 
 _refln_F_squared_calc 
 _refln_F_squared_meas 
 _refln_F_squared_sigma 
 _refln_observed_status 
   1   0   0       16.03       27.04      0.45 o 
   2   0   0     4259.52     4148.14     52.19 o 
   3   0   0       73.59       68.13      0.80 o 
   4   0   0      257.04      272.85      3.48 o 
   5   0   0      108.60      104.54      1.82 o 
   6   0   0      130.23      130.84      3.23 o 
   7   0   0        0.35        0.22      0.22 o 
   8   0   0        3.42        3.73      0.40 o 
  -7   1   0        0.20        0.23      0.16 o 
  -6   1   0       19.27       18.99      0.53 o 
  -5   1   0        1.19        0.94      0.15 o 
  -4   1   0        0.00        0.11      0.06 o 
  -3   1   0      521.19      527.37      5.76 o 
  -2   1   0      515.64      548.27      8.05 o 
  -1   1   0     1042.86      989.76     11.25 o 
   0   1   0        0.30        0.23      0.09 o 
   1   1   0      146.22      136.70      1.51 o 
   2   1   0     2086.47     2053.42     59.15 o 
   3   1   0       69.79       74.65      0.87 o 
   4   1   0       65.90       66.79      0.81 o 
   5   1   0        4.69        3.82      0.21 o 
   6   1   0        0.44        0.87      0.21 o 
   7   1   0       13.07       12.04      0.42 o 
   8   1   0        1.42        1.47      0.33 o 
  -7   2   0        1.36        1.80      0.30 o 
  -6   2   0      150.03      156.64      2.71 o 
  -5   2   0        0.18        0.34      0.13 o 
  -4   2   0      193.41      180.17      6.02 o 
  -3   2   0       12.49        9.62      0.32 o 
  -2   2   0       53.15       53.35      0.90 o 
  -1   2   0      733.04      809.90      9.80 o 
   0   2   0      387.80      452.68      4.92 o 
   1   2   0      763.53      769.29      8.36 o 
   2   2   0       71.05       63.46      0.74 o 
   3   2   0      286.87      295.33      3.25 o 
   4   2   0      425.28      453.58      4.97 o 
   5   2   0       83.13       79.04      1.01 o 
   6   2   0       85.44       80.19      1.42 o 
   7   2   0        0.36        0.53      0.14 o 
   8   2   0        5.74        5.06      0.29 o 
  -6   3   0        6.80        6.63      0.33 o 
  -5   3   0       65.02       61.88      1.22 o 
  -4   3   0       81.90       87.27      1.26 o 
  -3   3   0      121.04      125.83      1.47 o 
  -2   3   0      175.86      180.28      2.04 o 
  -1   3   0       57.42       54.49      0.67 o 
   0   3   0      331.08      344.77      3.78 o 
   1   3   0       16.34       17.56      0.25 o 
   2   3   0      905.38      937.45     13.29 o 
   3   3   0       38.72       39.43      0.51 o 
   4   3   0      150.31      150.48      1.73 o 
   5   3   0        3.21        2.91      0.12 o 
   6   3   0        8.18        7.29      0.23 o 
   7   3   0       11.16       10.71      0.30 o 
   8   3   0        0.05        0.29      0.15 o 
  -6   4   0       14.74       14.45      0.50 o 
  -5   4   0       86.66       91.40      1.70 o 
  -4   4   0        6.60        7.75      0.31 o 
  -3   4   0      249.16      240.67      2.73 o 
  -2   4   0        3.92        4.22      0.13 o 
  -1   4   0      195.16      202.15      2.28 o 
   0   4   0        2.59        2.18      0.12 o 
   1   4   0        2.91        1.86      0.11 o 
   2   4   0        0.53        0.54      0.06 o 
   3   4   0       11.43       11.41      0.21 o 
   4   4   0        0.61        0.91      0.08 o 
   5   4   0        0.02        0.19      0.16 o 
   6   4   0       11.34       10.49      0.55 o 
   7   4   0       14.22       13.26      0.43 o 
   8   4   0        1.54        1.12      0.26 o 
  -5   5   0        2.05        1.97      0.22 o 
  -4   5   0      210.40      213.65      3.56 o 
  -3   5   0        0.92        1.23      0.10 o 
  -2   5   0      181.12      180.69      2.99 o 
  -1   5   0       91.77       85.54      1.29 o 
   0   5   0      243.46      237.08      2.67 o 
   1   5   0       18.82       15.65      0.33 o 
   2   5   0      159.09      163.27      2.20 o 
   3   5   0       37.26       36.29      1.12 o 
   4   5   0        4.08        4.02      0.18 o 
   5   5   0        6.90        7.37      0.24 o 
   6   5   0       13.82       14.29      0.45 o 
   7   5   0        3.74        3.75      0.25 o 
  -4   6   0        0.23        0.40      0.18 o 
  -3   6   0        8.44        8.28      0.32 o 
  -2   6   0        9.78        9.01      0.29 o 
  -1   6   0        7.76        7.28      0.31 o 
   0   6   0        7.52        7.48      0.40 o 
   1   6   0       79.13       77.17      1.61 o 
   2   6   0        2.48        2.32      0.15 o 
   3   6   0        8.70        7.92      0.25 o 
   4   6   0        5.69        6.57      0.23 o 
   5   6   0       38.87       40.67      0.72 o 
   6   6   0        2.94        2.58      0.19 o 
   7   6   0        0.87        0.64      0.18 o 
  -2   7   0        0.01        0.08      0.23 o 
  -1   7   0       28.47       26.16      0.67 o 
   0   7   0        2.80        2.03      0.19 o 
   1   7   0       51.94       50.03      1.05 o 
   2   7   0       13.21       13.42      0.44 o 
   3   7   0        9.05        8.56      0.35 o 
   4   7   0        0.37        0.43      0.16 o 
   5   7   0        0.42        0.30      0.17 o 
   6   7   0        0.04        0.01      0.20 o 
  -1   8   0       45.51       51.49      1.13 o 
   0   8   0       10.01       10.29      0.41 o 
   1   8   0       16.69       18.23      0.56 o 
   2   8   0        4.92        4.71      0.28 o 
   3   8   0        4.36        4.02      0.34 o 
   4   8   0       18.96       19.43      0.60 o 
   5   8   0       35.86       37.92      0.93 o 
  -4  -8   1        0.30        0.31      0.16 o 
  -3  -8   1       29.81       30.49      0.79 o 
  -2  -8   1       24.24       23.16      0.66 o 
  -1  -8   1        5.83        5.91      0.31 o 
   0  -8   1        8.44        9.00      0.38 o 
   1  -8   1        2.20        2.41      0.31 o 
  -6  -7   1        7.10        6.30      0.50 o 
  -5  -7   1       14.99       14.92      0.51 o 
  -4  -7   1       18.60       18.43      0.44 o 
  -3  -7   1        0.07        0.08      0.15 o 
  -2  -7   1        5.22        4.65      0.22 o 
  -1  -7   1      120.77      122.97      1.77 o 
   0  -7   1       65.76       67.60      1.07 o 
   1  -7   1       60.63       61.75      1.00 o 
   2  -7   1       33.24       35.87      0.83 o 
   3  -7   1       33.26       33.21      1.15 o 
  -7  -6   1        0.52        0.33      0.17 o 
  -6  -6   1       58.69       60.17      1.45 o 
  -5  -6   1        0.76        0.43      0.12 o 
  -4  -6   1        0.02        0.10      0.11 o 
  -3  -6   1      118.01      114.45      2.08 o 
  -2  -6   1       25.05       23.52      0.66 o 
  -1  -6   1       81.52       73.46      3.07 o 
   0  -6   1       17.20       16.56      0.37 o 
   1  -6   1        2.04        1.70      0.13 o 
   2  -6   1       89.03       87.51      1.30 o 
   3  -6   1        1.93        1.99      0.22 o 
   4  -6   1       39.81       45.20      1.43 o 
  -7  -5   1        8.54        9.21      0.38 o 
  -6  -5   1       16.83       16.40      0.50 o 
  -5  -5   1       43.60       47.07      0.79 o 
  -4  -5   1      166.21      170.24      2.75 o 
  -3  -5   1      129.91      129.14      1.79 o 
  -2  -5   1       70.86       57.98      2.23 o 
  -1  -5   1      530.31      522.97     15.08 o 
   0  -5   1       16.80       13.64      0.31 o 
   1  -5   1      217.75      214.93      2.85 o 
   2  -5   1        1.01        0.81      0.11 o 
   3  -5   1        4.94        5.88      0.21 o 
   4  -5   1        3.96        2.85      0.21 o 
   5  -5   1        0.04       -0.10      0.14 o 
  -8  -4   1        4.66        5.22      0.31 o 
  -7  -4   1       41.81       41.51      0.93 o 
  -6  -4   1       12.29       13.33      0.42 o 
  -5  -4   1       58.21       56.97      0.88 o 
  -4  -4   1      163.37      166.41      2.23 o 
  -3  -4   1      138.74      132.79      1.80 o 
  -2  -4   1      605.85      643.38      8.15 o 
  -1  -4   1        7.05        5.80      0.18 o 
   0  -4   1      565.36      569.68      6.23 o 
   1  -4   1      138.67      140.03      1.61 o 
   2  -4   1      244.15      247.30      2.78 o 
   3  -4   1       50.31       42.28      0.59 o 
   4  -4   1       22.05       21.84      0.44 o 
   5  -4   1        9.45        8.83      0.36 o 
   6  -4   1       14.30       15.40      0.52 o 
  -8  -3   1        6.81        6.33      0.48 o 
  -7  -3   1        7.82        8.06      0.27 o 
  -6  -3   1        5.70        5.12      0.22 o 
  -5  -3   1       12.73       12.37      0.24 o 
  -4  -3   1        0.11        0.21      0.07 o 
  -3  -3   1       19.31       17.73      0.27 o 
  -2  -3   1       22.31       24.52      0.37 o 
  -1  -3   1      184.13      189.54      2.46 o 
   0  -3   1      138.06      147.59      1.66 o 
   1  -3   1       21.45       23.76      0.33 o 
   2  -3   1      296.41      302.06      3.35 o 
   3  -3   1       44.98       43.09      0.58 o 
   4  -3   1       85.25       88.09      1.26 o 
   5  -3   1        0.02        0.02      0.13 o 
   6  -3   1        2.43        2.42      0.23 o 
  -8  -2   1        7.13        7.20      0.34 o 
  -7  -2   1        5.61        5.76      0.44 o 
  -6  -2   1       56.92       57.82      0.91 o 
  -5  -2   1      176.43      179.96      2.40 o 
  -4  -2   1      169.87      169.34      1.92 o 
  -3  -2   1      353.67      377.65      4.14 o 
  -2  -2   1        1.06        0.64      0.06 o 
  -1  -2   1     2426.80     2371.05     48.10 o 
   0  -2   1       69.57       80.34      0.92 o 
   1  -2   1     3233.13     3177.92     62.92 o 
   2  -2   1      265.29      286.26      3.16 o 
   3  -2   1      195.32      190.83      2.15 o 
   4  -2   1        4.80        2.92      0.15 o 
   5  -2   1       24.47       24.22      0.60 o 
   6  -2   1        3.41        3.42      0.24 o 
   7  -2   1       14.77       16.06      0.54 o 
  -8  -1   1        0.03        0.27      0.16 o 
  -7  -1   1      140.64      144.31      2.04 o 
  -6  -1   1        0.20        0.18      0.10 o 
  -5  -1   1       91.62       87.19      1.58 o 
  -4  -1   1       40.99       40.29      0.52 o 
  -3  -1   1       33.35       24.55      0.33 o 
  -2  -1   1      484.71      463.94      5.05 o 
  -1  -1   1     1229.50     1145.62     14.40 o 
   0  -1   1      522.06      554.52      6.06 o 
   1  -1   1      234.71      262.50      2.87 o 
   2  -1   1       64.87       75.59      0.87 o 
   3  -1   1        2.98        0.96      0.06 o 
   4  -1   1      106.54       97.49      1.34 o 
   5  -1   1       84.76       91.19      1.63 o 
   6  -1   1        6.32        5.04      0.27 o 
   7  -1   1       22.72       22.97      0.64 o 
  -8   0   1        3.55        3.86      0.42 o 
  -7   0   1       53.69       53.00      1.24 o 
  -6   0   1        1.07        0.81      0.13 o 
  -5   0   1      600.27      622.69      7.93 o 
  -4   0   1       87.31       80.19      1.13 o 
  -3   0   1      343.04      364.54      4.64 o 
  -2   0   1       11.89       14.55      0.90 o 
  -1   0   1      102.47       85.76      1.36 o 
   0   0   1      324.06      310.68      3.42 o 
   1   0   1       79.52      111.73      1.76 o 
   2   0   1      560.98      635.45      9.31 o 
   3   0   1        3.18        7.09      0.16 o 
   4   0   1       30.36       37.94      0.50 o 
   5   0   1       30.12       28.38      0.41 o 
   6   0   1       20.99       20.24      0.87 o 
   7   0   1        3.38        3.42      0.24 o 
   8   0   1        1.23        1.16      0.19 o 
  -7   1   1       24.47       24.52      0.67 o 
  -6   1   1       25.44       25.33      0.64 o 
  -5   1   1        3.56        2.02      0.17 o 
  -4   1   1       30.74       30.43      0.62 o 
  -3   1   1      577.76      630.61      6.87 o 
  -2   1   1      538.88      564.37      6.14 o 
  -1   1   1      642.63      637.93     11.28 o 
   0   1   1       16.06       34.68      0.86 o 
   1   1   1       38.91       36.41      0.50 o 
   2   1   1      208.60      240.88      2.64 o 
   3   1   1      399.42      400.56      4.38 o 
   4   1   1      923.75      991.56     10.76 o 
   5   1   1       48.15       41.55      0.56 o 
   6   1   1      248.76      262.17      9.01 o 
   7   1   1        6.13        6.62      0.41 o 
   8   1   1       27.84       26.01      0.71 o 
  -7   2   1        5.75        5.16      0.31 o 
  -6   2   1       12.08       13.65      0.46 o 
  -5   2   1       14.78       15.58      0.35 o 
  -4   2   1        4.04        4.42      0.25 o 
  -3   2   1        8.02        6.06      0.14 o 
  -2   2   1        0.01        0.06      0.05 o 
  -1   2   1      211.42      238.85      2.63 o 
   0   2   1       74.10       62.09      0.72 o 
   1   2   1        0.41        0.25      0.08 o 
   2   2   1      286.58      356.54      4.51 o 
   3   2   1      161.45      155.17      1.75 o 
   4   2   1       42.47       53.00      0.66 o 
   5   2   1       44.08       41.57      0.56 o 
   6   2   1       12.39       11.53      0.29 o 
   7   2   1       13.14       11.93      0.56 o 
   8   2   1        5.65        5.92      0.31 o 
  -6   3   1       17.30       18.34      0.55 o 
  -5   3   1       10.51        8.86      0.35 o 
  -4   3   1       51.54       47.06      0.76 o 
  -3   3   1      121.98      124.59      1.46 o 
  -2   3   1      284.21      284.25      3.16 o 
  -1   3   1      195.76      185.84      2.08 o 
   0   3   1      261.74      271.29      2.99 o 
   1   3   1       72.58       72.64      0.85 o 
   2   3   1      213.05      211.99      2.36 o 
   3   3   1        6.09        3.17      0.10 o 
   4   3   1      221.94      230.48      2.58 o 
   5   3   1        9.35        9.79      0.21 o 
   6   3   1        4.90        4.77      0.18 o 
   7   3   1       26.91       26.55      0.52 o 
   8   3   1        2.01        2.27      0.20 o 
  -6   4   1        0.17        0.21      0.17 o 
  -5   4   1       48.40       46.89      1.11 o 
  -4   4   1       19.93       17.82      0.46 o 
  -3   4   1      131.50      136.41      1.69 o 
  -2   4   1        0.04        1.25      0.39 o 
  -1   4   1      229.23      238.76      2.68 o 
   0   4   1       33.66       28.60      0.40 o 
   1   4   1      262.13      287.64      3.19 o 
   2   4   1       16.62       21.55      0.37 o 
   3   4   1       26.53       27.93      0.40 o 
   4   4   1       50.06       48.48      0.64 o 
   5   4   1       23.35       25.94      0.41 o 
   6   4   1       80.43       79.05      1.28 o 
   7   4   1       13.70       11.85      0.33 o 
   8   4   1        5.71        5.70      0.44 o 
  -5   5   1       10.47       10.87      0.42 o 
  -4   5   1        0.05        0.28      0.15 o 
  -3   5   1       37.61       35.05      0.53 o 
  -2   5   1       52.14       49.74      1.79 o 
  -1   5   1       23.46       20.45      0.34 o 
   0   5   1       11.54        7.99      0.18 o 
   1   5   1      138.08      132.38      1.54 o 
   2   5   1       44.25       42.21      0.56 o 
   3   5   1      176.43      171.35      5.21 o 
   4   5   1       10.07       10.77      0.28 o 
   5   5   1        2.27        2.19      0.21 o 
   6   5   1        6.37        7.33      0.34 o 
   7   5   1        4.83        5.62      0.29 o 
   8   5   1        9.16       11.13      0.61 o 
  -4   6   1        0.01        0.09      0.27 o 
  -3   6   1        3.28        3.00      0.23 o 
  -2   6   1       48.54       50.78      0.83 o 
  -1   6   1       22.84       20.12      0.53 o 
   0   6   1      373.23      392.58      6.24 o 
   1   6   1        0.23        0.13      0.13 o 
   2   6   1      123.48      127.04      2.19 o 
   3   6   1       72.25       69.44      1.31 o 
   4   6   1       48.04       46.39      0.77 o 
   5   6   1       71.59       76.52      1.50 o 
   6   6   1       67.95       72.06      1.79 o 
   7   6   1        0.20        0.69      0.28 o 
  -2   7   1       36.82       39.63      0.90 o 
  -1   7   1       15.19       14.28      0.67 o 
   0   7   1       15.10       15.00      0.47 o 
   1   7   1        9.55        9.38      0.36 o 
   2   7   1       14.66       14.62      0.46 o 
   3   7   1       41.68       39.12      0.88 o 
   4   7   1        1.46        1.14      0.18 o 
   5   7   1        0.41        0.48      0.17 o 
   6   7   1        3.52        3.34      0.28 o 
  -1   8   1       18.73       20.43      0.60 o 
   0   8   1       39.05       39.60      0.93 o 
   1   8   1        3.76        3.48      0.51 o 
   2   8   1       14.45       13.75      0.48 o 
   3   8   1        3.18        3.14      0.25 o 
   4   8   1        4.21        4.12      0.35 o 
   5   8   1       12.77       12.41      1.03 o 
  -4  -8   2        3.02        3.04      0.25 o 
  -3  -8   2        6.27        6.48      0.34 o 
  -2  -8   2       62.82       66.25      1.37 o 
  -1  -8   2        0.81        1.20      0.43 o 
   0  -8   2       21.80       23.68      1.45 o 
  -5  -7   2       29.16       30.88      0.64 o 
  -4  -7   2       23.51       24.81      1.14 o 
  -3  -7   2       35.33       36.84      0.70 o 
  -2  -7   2        8.33        8.73      0.29 o 
  -1  -7   2        4.04        4.57      0.35 o 
   0  -7   2       70.61       73.34      1.15 o 
   1  -7   2       24.43       23.01      0.62 o 
   2  -7   2       11.45       12.56      0.45 o 
  -6  -6   2       34.16       36.83      0.88 o 
  -5  -6   2        1.87        2.23      0.18 o 
  -4  -6   2        0.04        0.07      0.11 o 
  -3  -6   2       37.87       40.18      0.71 o 
  -2  -6   2       11.44       11.14      0.30 o 
  -1  -6   2       24.09       26.56      0.51 o 
   0  -6   2       38.21       34.41      0.61 o 
   1  -6   2        4.08        4.66      0.19 o 
   2  -6   2        0.25        0.24      0.13 o 
   3  -6   2       20.43       20.06      0.56 o 
   4  -6   2        0.00        0.24      0.23 o 
  -7  -5   2        7.86        8.34      0.40 o 
  -6  -5   2        7.96        6.76      0.32 o 
  -5  -5   2        8.58        8.92      0.28 o 
  -4  -5   2        2.89        3.36      0.25 o 
  -3  -5   2       13.44       13.27      0.39 o 
  -2  -5   2       82.23       77.72      1.14 o 
  -1  -5   2        4.99        3.67      0.20 o 
   0  -5   2       29.43       24.75      0.46 o 
   1  -5   2       30.56       26.47      0.48 o 
   2  -5   2        0.79        0.78      0.10 o 
   3  -5   2       13.53       12.04      0.31 o 
   4  -5   2        0.01        0.02      0.11 o 
   5  -5   2        1.71        1.91      0.22 o 
  -7  -4   2       27.38       25.17      0.67 o 
  -6  -4   2        1.72        1.50      0.18 o 
  -5  -4   2       65.90       67.16      1.28 o 
  -4  -4   2       57.10       58.31      0.89 o 
  -3  -4   2      122.21      118.35      1.63 o 
  -2  -4   2       76.04       83.56      1.19 o 
  -1  -4   2       65.88       63.62      0.93 o 
   0  -4   2        0.48        1.01      0.08 o 
   1  -4   2      202.66      202.79      2.29 o 
   2  -4   2        3.78        3.58      0.20 o 
   3  -4   2      278.61      284.08      3.71 o 
   4  -4   2        7.40        8.97      0.27 o 
   5  -4   2       51.27       48.03      1.03 o 
   6  -4   2        0.51        0.63      0.20 o 
  -8  -3   2        5.15        5.56      0.32 o 
  -7  -3   2        0.13        0.01      0.15 o 
  -6  -3   2       32.37       30.95      0.57 o 
  -5  -3   2        6.73        6.56      0.21 o 
  -4  -3   2       47.45       44.15      0.58 o 
  -3  -3   2        7.45        9.48      0.18 o 
  -2  -3   2       88.15       87.58      1.21 o 
  -1  -3   2        0.61        0.86      0.08 o 
   0  -3   2      420.92      424.85      4.65 o 
   1  -3   2      384.02      404.88      4.44 o 
   2  -3   2      313.75      317.60      3.72 o 
   3  -3   2        5.20        5.89      0.17 o 
   4  -3   2      253.35      256.71      3.37 o 
   5  -3   2       36.38       35.70      0.81 o 
   6  -3   2      137.71      146.05      2.58 o 
  -8  -2   2        1.75        1.72      0.26 o 
  -7  -2   2        3.71        3.36      0.19 o 
  -6  -2   2       13.03       13.89      0.34 o 
  -5  -2   2        7.53        5.63      0.19 o 
  -4  -2   2       71.53       70.32      0.86 o 
  -3  -2   2      328.88      325.92      3.59 o 
  -2  -2   2       60.60       67.81      0.91 o 
  -1  -2   2        0.14        0.41      0.06 o 
   0  -2   2      349.23      384.65      4.21 o 
   1  -2   2        0.52        0.51      0.05 o 
   2  -2   2        0.46        0.02      0.05 o 
   3  -2   2      321.25      323.28      3.58 o 
   4  -2   2       11.49       12.81      0.46 o 
   5  -2   2        9.83       11.76      0.30 o 
   6  -2   2        8.02        6.72      0.32 o 
   7  -2   2       14.87       14.71      0.51 o 
  -8  -1   2        1.30        1.30      0.20 o 
  -7  -1   2        0.34        0.90      0.15 o 
  -6  -1   2       65.19       62.99      0.99 o 
  -5  -1   2       91.98       89.39      1.43 o 
  -4  -1   2       48.34       44.37      0.68 o 
  -3  -1   2       37.73       43.72      0.54 o 
  -2  -1   2        5.08        5.05      0.10 o 
  -1  -1   2      661.75      722.66      9.04 o 
   0  -1   2      406.60      466.92      5.08 o 
   1  -1   2       26.55       33.98      0.41 o 
   2  -1   2       88.73       87.25      1.15 o 
   3  -1   2      122.10      119.75      1.37 o 
   4  -1   2       11.85       10.34      0.37 o 
   5  -1   2      441.68      448.87      7.09 o 
   6  -1   2        6.30        6.18      0.32 o 
   7  -1   2       83.62       84.99      1.65 o 
  -7   0   2        1.86        2.26      0.37 o 
  -6   0   2       28.75       27.02      0.53 o 
  -5   0   2        3.34        3.51      0.54 o 
  -4   0   2       13.02       12.33      0.33 o 
  -3   0   2      844.32      862.72     13.74 o 
  -2   0   2        7.92       10.24      0.20 o 
  -1   0   2     1730.63     1602.31     17.48 o 
   0   0   2        2.20        6.04      0.10 o 
   1   0   2       38.17       46.29      0.76 o 
   2   0   2      495.84      482.79      6.06 o 
   3   0   2      523.44      573.87      6.25 o 
   4   0   2       71.18       65.13      0.79 o 
   5   0   2      136.59      136.64      1.85 o 
   6   0   2        8.13        7.76      0.36 o 
   7   0   2        0.59        0.44      0.15 o 
   8   0   2       11.22       11.74      0.46 o 
  -7   1   2       39.02       38.92      0.92 o 
  -6   1   2        2.37        1.60      0.16 o 
  -5   1   2       63.46       58.90      2.03 o 
  -4   1   2       15.88       13.88      0.30 o 
  -3   1   2      222.00      223.83      2.91 o 
  -2   1   2       57.59       66.21      1.12 o 
  -1   1   2     4452.81     3843.86    100.02 o 
   0   1   2        0.55        0.06      0.06 o 
   1   1   2     4741.78     4107.71     59.10 o 
   2   1   2       17.22       12.77      0.25 o 
   3   1   2      336.94      335.68      3.68 o 
   4   1   2       26.43       26.10      0.37 o 
   5   1   2      137.96      136.84      1.59 o 
   6   1   2        0.84        0.71      0.15 o 
   7   1   2       19.66       19.31      0.55 o 
   8   1   2        0.37        0.57      0.16 o 
  -7   2   2       17.72       19.53      0.60 o 
  -6   2   2        4.01        3.97      0.20 o 
  -5   2   2       21.00       19.91      0.42 o 
  -4   2   2       90.85       91.03      1.30 o 
  -3   2   2      265.23      264.66      2.95 o 
  -2   2   2      422.86      437.28      4.79 o 
  -1   2   2      399.27      420.25      4.59 o 
   0   2   2      588.03      612.71      6.76 o 
   1   2   2       67.82       81.66      1.08 o 
   2   2   2      485.26      536.83      5.84 o 
   3   2   2      153.51      161.22      1.81 o 
   4   2   2       57.75       58.27      0.72 o 
   5   2   2       65.56       61.90      0.78 o 
   6   2   2       14.99       13.54      0.32 o 
   7   2   2       25.57       25.86      0.66 o 
   8   2   2        7.37        6.32      0.32 o 
  -6   3   2        1.12        0.87      0.17 o 
  -5   3   2        7.37        8.05      0.26 o 
  -4   3   2        6.28        7.22      0.22 o 
  -3   3   2       12.91       11.84      0.22 o 
  -2   3   2        5.98        7.96      0.17 o 
  -1   3   2      117.06      123.96      1.42 o 
   0   3   2       63.65       75.99      0.89 o 
   1   3   2       10.97        8.87      0.15 o 
   2   3   2       94.67       88.96      1.03 o 
   3   3   2       29.85       30.27      0.41 o 
   4   3   2       70.06       65.23      0.81 o 
   5   3   2        6.45        8.70      0.20 o 
   6   3   2        3.79        3.58      0.14 o 
   7   3   2       14.93       14.25      0.44 o 
   8   3   2        0.25        0.34      0.14 o 
  -6   4   2       30.75       32.53      0.83 o 
  -5   4   2       10.92       10.06      0.39 o 
  -4   4   2       59.17       57.77      0.92 o 
  -3   4   2       15.36       16.01      0.35 o 
  -2   4   2       14.23       16.82      0.40 o 
  -1   4   2      185.71      179.87      2.04 o 
   0   4   2       63.81       59.77      0.74 o 
   1   4   2      673.54      698.37     10.73 o 
   2   4   2      232.98      255.93      2.85 o 
   3   4   2      276.42      280.59      3.12 o 
   4   4   2       11.62       13.84      0.25 o 
   5   4   2      104.53      103.81      1.25 o 
   6   4   2        6.21        7.42      0.20 o 
   7   4   2       28.72       27.60      0.74 o 
   8   4   2        5.61        5.28      0.28 o 
  -5   5   2        8.25        9.95      0.41 o 
  -4   5   2       41.84       43.64      0.76 o 
  -3   5   2       27.71       30.79      0.57 o 
  -2   5   2      111.96      111.62      1.35 o 
  -1   5   2      292.59      296.05      3.32 o 
   0   5   2        0.19        0.39      0.08 o 
   1   5   2      143.51      146.88      1.69 o 
   2   5   2       42.57       39.50      0.61 o 
   3   5   2       26.53       22.79      0.35 o 
   4   5   2      130.55      135.68      1.59 o 
   5   5   2       57.78       55.31      0.74 o 
   6   5   2        0.81        1.28      0.14 o 
   7   5   2        2.18        1.83      0.19 o 
   8   5   2        1.94        1.44      0.27 o 
  -4   6   2        8.11        8.97      0.55 o 
  -3   6   2       18.83       19.01      0.55 o 
  -2   6   2        7.23        7.47      0.25 o 
  -1   6   2       22.23       22.42      0.45 o 
   0   6   2       40.47       37.72      0.64 o 
   1   6   2      156.75      160.19      2.70 o 
   2   6   2       19.76       18.90      0.71 o 
   3   6   2       15.54       15.08      0.45 o 
   4   6   2        2.15        2.38      0.21 o 
   5   6   2        0.22        0.65      0.17 o 
   6   6   2       43.70       47.07      1.00 o 
   7   6   2        2.72        2.90      0.37 o 
  -3   7   2        0.14       -0.09      0.23 o 
  -2   7   2       49.76       53.62      1.12 o 
  -1   7   2        5.78        5.49      0.29 o 
   0   7   2        5.84        5.51      0.28 o 
   1   7   2        0.38        0.34      0.14 o 
   2   7   2        0.15        0.15      0.18 o 
   3   7   2       42.24       40.81      1.47 o 
   4   7   2       37.41       35.94      0.84 o 
   5   7   2       17.16       20.08      0.58 o 
   6   7   2        6.73        5.79      0.36 o 
  -1   8   2        0.83        0.88      0.17 o 
   0   8   2       13.77       14.09      0.49 o 
   1   8   2       10.88       10.36      0.65 o 
   2   8   2        0.64        0.59      0.15 o 
   3   8   2        7.80        7.50      0.41 o 
   4   8   2        0.95        0.61      0.19 o 
   5   8   2        0.07        0.15      0.19 o 
  -3  -8   3        0.66        0.55      0.29 o 
  -2  -8   3        0.37        0.10      0.14 o 
  -1  -8   3       18.85       20.11      0.51 o 
  -5  -7   3        0.00       -0.11      0.13 o 
  -4  -7   3       10.30       11.64      0.35 o 
  -3  -7   3       12.26       11.82      0.35 o 
  -2  -7   3       18.46       18.58      0.45 o 
  -1  -7   3       73.50       73.32      1.33 o 
   0  -7   3        2.74        3.26      0.27 o 
   1  -7   3        7.55        7.64      0.34 o 
   2  -7   3       41.64       45.12      1.01 o 
  -6  -6   3        0.28        0.24      0.17 o 
  -5  -6   3        0.40        0.24      0.22 o 
  -4  -6   3        1.90        1.82      0.17 o 
  -3  -6   3        3.46        3.39      0.18 o 
  -2  -6   3       26.79       26.85      0.53 o 
  -1  -6   3        1.70        1.98      0.15 o 
   0  -6   3       47.04       45.37      0.77 o 
   1  -6   3       41.77       44.95      0.76 o 
   2  -6   3       23.77       23.89      0.62 o 
   3  -6   3       19.28       20.05      0.74 o 
   4  -6   3       48.54       49.12      1.55 o 
  -7  -5   3        9.25        8.48      0.58 o 
  -6  -5   3        4.69        4.12      0.27 o 
  -5  -5   3        8.54        8.08      0.34 o 
  -4  -5   3       53.96       51.75      0.85 o 
  -3  -5   3        5.44        6.12      0.22 o 
  -2  -5   3      133.86      134.29      1.86 o 
  -1  -5   3       29.84       30.55      0.89 o 
   0  -5   3       74.88       76.45      1.13 o 
   1  -5   3       69.91       66.77      1.04 o 
   2  -5   3       57.60       59.61      1.16 o 
   3  -5   3       62.53       58.01      1.16 o 
   4  -5   3       13.61       13.13      0.44 o 
   5  -5   3       50.74       52.92      1.66 o 
  -7  -4   3        0.14       -0.14      0.15 o 
  -6  -4   3        0.01       -0.03      0.14 o 
  -5  -4   3       33.71       31.70      0.74 o 
  -4  -4   3       17.78       20.17      0.86 o 
  -3  -4   3      188.29      194.12      2.59 o 
  -2  -4   3      179.35      181.96      2.43 o 
  -1  -4   3      400.12      402.69      5.18 o 
   0  -4   3       76.45       70.45      1.02 o 
   1  -4   3      128.95      117.51      3.33 o 
   2  -4   3       21.72       19.84      0.34 o 
   3  -4   3       39.12       37.53      0.80 o 
   4  -4   3       18.93       19.28      0.51 o 
   5  -4   3       35.11       37.90      2.42 o 
   6  -4   3        0.40        0.31      0.19 o 
  -7  -3   3        8.08        8.89      0.38 o 
  -6  -3   3        7.50        6.41      0.30 o 
  -5  -3   3       45.95       46.81      0.96 o 
  -4  -3   3      103.62      102.27      1.43 o 
  -3  -3   3       59.94       57.44      0.85 o 
  -2  -3   3       17.47       15.99      0.32 o 
  -1  -3   3      387.27      408.41      5.21 o 
   0  -3   3      274.28      278.49      3.08 o 
   1  -3   3      694.92      704.06      7.67 o 
   2  -3   3       54.30       46.69      0.61 o 
   3  -3   3       57.73       58.97      0.89 o 
   4  -3   3       44.70       41.16      0.69 o 
   5  -3   3       13.03       11.80      0.32 o 
   6  -3   3       53.08       52.25      1.12 o 
  -7  -2   3       24.35       24.16      0.52 o 
  -6  -2   3        0.24        0.06      0.10 o 
  -5  -2   3       27.63       23.96      0.46 o 
  -4  -2   3        4.29        3.45      0.33 o 
  -3  -2   3        7.13        5.28      0.13 o 
  -2  -2   3      681.91      696.72      7.58 o 
  -1  -2   3      168.77      180.97      2.02 o 
   0  -2   3      524.46      541.26      5.91 o 
   1  -2   3       61.04       57.93      0.70 o 
   2  -2   3       18.28       17.88      0.27 o 
   3  -2   3      269.58      266.82      3.45 o 
   4  -2   3      159.09      153.62      2.08 o 
   5  -2   3        3.78        3.97      0.18 o 
   6  -2   3       35.29       34.51      0.82 o 
   7  -2   3        0.08        0.00      0.16 o 
  -7  -1   3        4.54        3.62      0.21 o 
  -6  -1   3       45.70       45.14      0.77 o 
  -5  -1   3       22.68       23.03      0.45 o 
  -4  -1   3        6.59        6.63      0.19 o 
  -3  -1   3        6.59        4.91      0.13 o 
  -2  -1   3       35.71       31.39      0.46 o 
  -1  -1   3        2.68        4.36      0.10 o 
   0  -1   3     2132.72     2039.44     22.22 o 
   1  -1   3      650.12      676.34      7.35 o 
   2  -1   3      430.10      430.56      5.44 o 
   3  -1   3       53.99       53.41      0.78 o 
   4  -1   3        1.54        1.31      0.11 o 
   5  -1   3       25.85       25.65      0.48 o 
   6  -1   3       11.61       11.20      0.50 o 
   7  -1   3        1.43        1.52      0.20 o 
  -7   0   3        0.00        0.24      0.18 o 
  -6   0   3      150.87      161.90      2.25 o 
  -5   0   3        0.39        0.31      0.11 o 
  -4   0   3      124.77      124.87      1.71 o 
  -3   0   3      143.08      143.20      1.91 o 
  -2   0   3     1256.39     1202.44     13.05 o 
  -1   0   3       23.47       16.50      0.29 o 
   0   0   3     2642.58     2234.30     24.32 o 
   1   0   3        1.19        0.18      0.04 o 
   2   0   3       21.07       23.52      1.06 o 
   3   0   3      407.03      420.04      5.32 o 
   4   0   3        3.47        4.59      0.16 o 
   5   0   3       64.43       60.08      0.91 o 
   6   0   3        2.18        2.32      0.20 o 
   7   0   3        0.15        0.10      0.15 o 
   8   0   3        1.55        1.71      0.21 o 
  -7   1   3        2.26        2.46      0.19 o 
  -6   1   3       29.74       31.17      0.60 o 
  -5   1   3       60.58       60.36      0.95 o 
  -4   1   3       83.36       85.17      2.07 o 
  -3   1   3      225.81      239.26      3.12 o 
  -2   1   3        0.12        0.14      0.06 o 
  -1   1   3      287.76      294.17      3.72 o 
   0   1   3      136.17      119.79      1.56 o 
   1   1   3     1106.18     1176.14     12.77 o 
   2   1   3      239.19      224.34      2.48 o 
   3   1   3      196.07      235.10      2.61 o 
   4   1   3        2.60        1.33      0.08 o 
   5   1   3        0.78        0.79      0.11 o 
   6   1   3        0.75        0.87      0.12 o 
   7   1   3        2.68        2.16      0.21 o 
   8   1   3        0.01       -0.13      0.13 o 
  -7   2   3        5.41        6.11      0.34 o 
  -6   2   3        6.69        7.31      0.27 o 
  -5   2   3       20.77       20.50      0.44 o 
  -4   2   3       30.50       30.67      1.30 o 
  -3   2   3      140.18      135.61      2.56 o 
  -2   2   3      187.21      202.83      2.27 o 
  -1   2   3      218.94      193.06      2.48 o 
   0   2   3      485.78      498.60      5.44 o 
   1   2   3      419.67      407.67      5.14 o 
   2   2   3      815.06      845.99      9.18 o 
   3   2   3      620.55      653.18      7.11 o 
   4   2   3      242.75      259.58      2.89 o 
   5   2   3       78.34       81.90      1.69 o 
   6   2   3       97.78      101.50      1.45 o 
   7   2   3        8.40        7.50      0.32 o 
   8   2   3        9.75       11.06      0.57 o 
  -6   3   3        6.81        7.88      0.36 o 
  -5   3   3       25.19       23.89      0.72 o 
  -4   3   3       71.14       73.89      1.12 o 
  -3   3   3        1.41        1.40      0.12 o 
  -2   3   3      214.86      200.04      2.26 o 
  -1   3   3        3.31        3.97      0.11 o 
   0   3   3      631.59      633.00      9.53 o 
   1   3   3       44.57       58.67      0.83 o 
   2   3   3      197.58      187.07      2.42 o 
   3   3   3        0.07        0.04      0.06 o 
   4   3   3      115.99      117.80      1.37 o 
   5   3   3       36.93       36.10      0.51 o 
   6   3   3       55.63       55.07      0.86 o 
   7   3   3        0.06        0.40      0.14 o 
   8   3   3        0.39        0.65      0.33 o 
  -5   4   3       20.93       22.20      0.49 o 
  -4   4   3        4.35        3.57      0.18 o 
  -3   4   3      168.55      167.52      2.86 o 
  -2   4   3        0.16        0.11      0.07 o 
  -1   4   3       23.52       23.16      0.35 o 
   0   4   3       54.37       46.61      0.59 o 
   1   4   3        0.82        0.29      0.10 o 
   2   4   3       49.84       48.34      0.61 o 
   3   4   3      111.75      113.80      1.33 o 
   4   4   3       58.70       58.63      0.75 o 
   5   4   3        0.58        0.83      0.11 o 
   6   4   3        4.22        2.85      0.15 o 
   7   4   3       15.42       15.95      0.47 o 
   8   4   3        0.26        0.60      0.16 o 
  -5   5   3        3.85        4.43      0.43 o 
  -4   5   3       80.59       81.98      1.56 o 
  -3   5   3       11.97       10.61      0.37 o 
  -2   5   3       83.11       84.04      1.23 o 
  -1   5   3      228.19      217.74      2.87 o 
   0   5   3      177.75      174.47      2.33 o 
   1   5   3       22.62       17.85      1.17 o 
   2   5   3        1.42        0.82      0.11 o 
   3   5   3        4.64        3.40      0.18 o 
   4   5   3       33.73       32.28      0.56 o 
   5   5   3       90.51       95.62      1.37 o 
   6   5   3        6.37        5.49      0.22 o 
   7   5   3        4.59        5.26      0.42 o 
  -4   6   3       27.97       30.17      0.78 o 
  -3   6   3       52.62       59.14      1.21 o 
  -2   6   3       22.37       21.19      0.45 o 
  -1   6   3       12.72       13.09      0.33 o 
   0   6   3       30.13       27.57      0.64 o 
   1   6   3       34.57       33.20      0.58 o 
   2   6   3      122.19      121.04      1.69 o 
   3   6   3        6.44        6.32      0.41 o 
   4   6   3        2.05        2.88      0.22 o 
   5   6   3       22.09       21.09      0.57 o 
   6   6   3        1.24        0.91      0.19 o 
   7   6   3        0.18        0.26      0.21 o 
  -2   7   3       35.91       36.61      1.24 o 
  -1   7   3       87.37       88.22      1.65 o 
   0   7   3       22.00       22.47      0.60 o 
   1   7   3       42.28       42.33      0.96 o 
   2   7   3       27.43       28.31      0.70 o 
   3   7   3        1.77        1.38      0.19 o 
   4   7   3       37.59       38.82      0.89 o 
   5   7   3        0.88        1.02      0.27 o 
   6   7   3        0.00        0.13      0.20 o 
  -1   8   3        6.82        7.47      0.43 o 
   0   8   3        8.84        7.79      0.36 o 
   1   8   3        0.48        0.65      0.23 o 
   2   8   3        8.53        7.78      0.55 o 
   3   8   3        0.27        0.02      0.14 o 
   4   8   3        0.27        0.23      0.18 o 
   5   8   3        7.03        5.51      0.34 o 
  -4  -7   4        1.08        1.16      0.16 o 
  -3  -7   4       37.09       39.30      0.75 o 
  -2  -7   4        0.36        0.42      0.13 o 
  -1  -7   4      104.18      107.20      2.03 o 
   0  -7   4        0.19        0.65      0.19 o 
   1  -7   4       23.41       22.73      0.65 o 
  -5  -6   4        2.82        3.76      0.26 o 
  -4  -6   4       39.39       41.06      0.75 o 
  -3  -6   4        1.99        1.09      0.14 o 
  -2  -6   4       84.61       89.13      1.35 o 
  -1  -6   4        3.42        4.20      0.20 o 
   0  -6   4       99.57       99.30      1.63 o 
   1  -6   4       12.00       11.23      0.40 o 
   2  -6   4       52.58       49.60      1.06 o 
   3  -6   4        0.00       -0.03      0.15 o 
  -6  -5   4        0.00        0.11      0.16 o 
  -5  -5   4        6.44        7.18      1.30 o 
  -4  -5   4        0.37        0.11      0.11 o 
  -3  -5   4       11.32       10.50      0.30 o 
  -2  -5   4        0.00        0.26      0.10 o 
  -1  -5   4       14.95       13.65      0.33 o 
   0  -5   4       27.19       29.30      0.64 o 
   1  -5   4        0.02        0.09      0.10 o 
   2  -5   4       51.81       50.75      1.04 o 
   3  -5   4        1.97        1.84      0.22 o 
   4  -5   4        5.71        5.01      0.27 o 
  -7  -4   4        0.12        0.13      0.17 o 
  -6  -4   4       47.93       50.57      1.10 o 
  -5  -4   4        1.35        1.00      0.16 o 
  -4  -4   4       57.90       56.40      0.89 o 
  -3  -4   4        1.05        0.65      0.11 o 
  -2  -4   4      108.50      101.38      1.44 o 
  -1  -4   4       18.03       19.20      0.39 o 
   0  -4   4      225.59      212.35      2.81 o 
   1  -4   4       11.06       11.43      0.27 o 
   2  -4   4       21.52       18.91      0.49 o 
   3  -4   4       25.95       22.58      0.45 o 
   4  -4   4        2.89        2.80      0.16 o 
   5  -4   4       31.71       30.58      0.62 o 
  -7  -3   4        0.02       -0.08      0.18 o 
  -6  -3   4        4.41        4.68      0.28 o 
  -5  -3   4        5.73        4.71      0.26 o 
  -4  -3   4       81.94       88.15      1.59 o 
  -3  -3   4        8.22        7.20      0.25 o 
  -2  -3   4       27.61       24.82      0.53 o 
  -1  -3   4        0.75        0.61      0.09 o 
   0  -3   4       89.82       88.69      1.16 o 
   1  -3   4        6.16        5.99      0.15 o 
   2  -3   4      486.75      458.00     21.34 o 
   3  -3   4       42.43       44.36      0.72 o 
   4  -3   4       72.34       70.95      1.08 o 
   5  -3   4        9.24        9.48      0.29 o 
   6  -3   4        0.04        0.22      0.17 o 
  -7  -2   4       43.55       44.05      1.01 o 
  -6  -2   4       25.22       24.87      0.51 o 
  -5  -2   4       88.19       89.93      1.31 o 
  -4  -2   4        6.67        6.80      0.45 o 
  -3  -2   4      127.33      132.46      1.53 o 
  -2  -2   4      117.02      127.66      1.47 o 
  -1  -2   4      823.14      847.42      9.21 o 
   0  -2   4       42.31       46.46      0.58 o 
   1  -2   4      433.44      441.59      4.84 o 
   2  -2   4        7.26        8.69      0.41 o 
   3  -2   4       56.28       54.10      0.82 o 
   4  -2   4      173.35      163.49      2.21 o 
   5  -2   4       89.83       93.51      1.48 o 
   6  -2   4       22.23       23.95      0.65 o 
   7  -2   4        8.42        8.37      0.39 o 
  -7  -1   4       21.50       21.00      0.49 o 
  -6  -1   4        0.67        0.63      0.13 o 
  -5  -1   4        0.50        0.38      0.10 o 
  -4  -1   4      241.28      241.72      3.18 o 
  -3  -1   4       16.74       15.85      0.25 o 
  -2  -1   4      402.41      408.61      4.48 o 
  -1  -1   4      167.67      193.95      2.16 o 
   0  -1   4        4.31        3.38      0.09 o 
   1  -1   4        1.91        0.49      0.07 o 
   2  -1   4      342.07      347.52      5.43 o 
   3  -1   4        1.42        4.10      0.51 o 
   4  -1   4      139.03      135.31      4.32 o 
   5  -1   4        5.61        6.13      0.22 o 
   6  -1   4        1.22        1.02      0.14 o 
   7  -1   4        6.93        7.23      0.35 o 
  -7   0   4       14.72       16.43      0.57 o 
  -6   0   4       10.48        9.02      0.29 o 
  -5   0   4       66.08       64.43      1.00 o 
  -4   0   4       29.83       30.32      0.83 o 
  -3   0   4        9.59        9.33      0.25 o 
  -2   0   4      184.06      177.68      1.99 o 
  -1   0   4       31.97       34.83      0.63 o 
   0   0   4      338.70      327.19      3.59 o 
   1   0   4      141.19      140.81      1.58 o 
   2   0   4        2.40        0.34      0.06 o 
   3   0   4      148.70      162.83      2.14 o 
   4   0   4      101.56       94.63      1.32 o 
   5   0   4        8.20        7.82      0.23 o 
   6   0   4       39.45       41.63      0.72 o 
   7   0   4        1.11        1.66      0.20 o 
   8   0   4        0.08        0.02      0.21 o 
  -7   1   4        0.83        0.93      0.20 o 
  -6   1   4       37.91       35.61      0.68 o 
  -5   1   4       21.81       22.58      0.47 o 
  -4   1   4      231.60      234.25      3.32 o 
  -3   1   4      205.21      205.02      2.70 o 
  -2   1   4      563.93      589.81      6.43 o 
  -1   1   4      373.43      364.24      3.99 o 
   0   1   4       47.16       56.65      0.67 o 
   1   1   4      514.47      510.25      5.56 o 
   2   1   4      147.05      155.52      1.74 o 
   3   1   4       88.31       84.59      0.99 o 
   4   1   4      165.19      175.37      2.31 o 
   5   1   4       36.28       34.86      0.68 o 
   6   1   4       22.94       21.98      0.53 o 
   7   1   4       23.03       24.20      0.65 o 
   8   1   4        3.24        1.78      0.21 o 
  -6   2   4       14.00       13.88      0.38 o 
  -5   2   4        0.48        0.94      0.22 o 
  -4   2   4       55.39       51.99      0.83 o 
  -3   2   4        0.45        0.98      0.11 o 
  -2   2   4      360.67      375.30      4.13 o 
  -1   2   4        0.01        0.30      0.06 o 
   0   2   4      341.31      340.37      4.31 o 
   1   2   4       16.34       14.38      0.27 o 
   2   2   4       34.26       29.79      0.39 o 
   3   2   4       35.36       35.89      0.47 o 
   4   2   4       48.22       41.69      0.55 o 
   5   2   4      142.92      140.75      1.91 o 
   6   2   4        2.69        2.95      0.17 o 
   7   2   4       21.90       19.18      0.55 o 
   8   2   4        3.96        3.99      0.45 o 
  -6   3   4        0.53        0.90      0.14 o 
  -5   3   4       55.43       51.64      0.88 o 
  -4   3   4       12.26       13.08      0.33 o 
  -3   3   4       39.15       38.42      0.64 o 
  -2   3   4        1.35        0.53      0.21 o 
  -1   3   4       60.06       56.02      0.70 o 
   0   3   4      123.59      127.02      1.69 o 
   1   3   4       97.65       98.30      1.33 o 
   2   3   4        7.41        6.78      0.22 o 
   3   3   4       49.05       49.54      0.63 o 
   4   3   4       35.83       36.91      0.50 o 
   5   3   4        2.85        3.07      0.15 o 
   6   3   4       41.70       42.59      0.71 o 
   7   3   4       31.29       30.14      0.58 o 
   8   3   4        2.08        2.76      0.23 o 
  -5   4   4        0.28        0.23      0.14 o 
  -4   4   4        2.32        2.58      0.20 o 
  -3   4   4        0.10       -0.11      0.11 o 
  -2   4   4       90.60       90.98      1.11 o 
  -1   4   4      104.37      106.49      2.69 o 
   0   4   4       15.02       13.13      0.28 o 
   1   4   4       30.59       34.19      0.55 o 
   2   4   4        0.25        0.06      0.11 o 
   3   4   4       31.68       31.64      0.53 o 
   4   4   4      108.75      106.80      1.49 o 
   5   4   4       27.94       26.90      0.42 o 
   6   4   4       22.58       21.42      0.43 o 
   7   4   4        2.82        1.73      0.16 o 
   8   4   4        3.04        2.96      0.34 o 
  -4   5   4        0.61        0.25      0.16 o 
  -3   5   4        5.20        4.65      0.26 o 
  -2   5   4        0.01        0.06      0.13 o 
  -1   5   4       22.06       20.17      0.41 o 
   0   5   4       82.45       76.32      1.11 o 
   1   5   4       80.23       72.36      3.09 o 
   2   5   4        2.42        2.97      0.15 o 
   3   5   4       21.43       18.79      0.39 o 
   4   5   4        0.36        0.24      0.14 o 
   5   5   4        3.57        4.49      0.20 o 
   6   5   4       18.27       19.66      0.43 o 
   7   5   4       15.79       15.75      0.49 o 
  -3   6   4       66.11       68.48      1.37 o 
  -2   6   4       61.29       64.99      1.28 o 
  -1   6   4        8.47        6.94      0.24 o 
   0   6   4      147.96      151.61      2.08 o 
   1   6   4        0.72        0.67      0.12 o 
   2   6   4       46.66       45.62      0.75 o 
   3   6   4      118.22      119.80      1.69 o 
   4   6   4       72.79       65.08      1.01 o 
   5   6   4       42.41       44.90      0.96 o 
   6   6   4       17.98       16.34      0.50 o 
   7   6   4        1.45        1.80      0.35 o 
  -2   7   4        8.42        8.66      0.38 o 
  -1   7   4        0.03        0.05      0.11 o 
   0   7   4        1.83        1.76      0.15 o 
   1   7   4       34.20       33.48      0.79 o 
   2   7   4       13.80       13.76      0.45 o 
   3   7   4       46.61       41.00      0.92 o 
   4   7   4        8.46        8.63      0.37 o 
   5   7   4        0.37        0.83      0.20 o 
   6   7   4        9.85        9.89      0.63 o 
   0   8   4        2.45        2.15      0.21 o 
   1   8   4        0.16        0.18      0.13 o 
   2   8   4        0.50        0.85      0.16 o 
   3   8   4       13.96       13.84      0.49 o 
   4   8   4        9.47       11.02      0.45 o 
   5   8   4        9.11        7.82      0.39 o 
  -3  -7   5        1.63        1.71      0.18 o 
  -2  -7   5        2.44        2.81      0.20 o 
  -1  -7   5        2.81        3.70      0.28 o 
   0  -7   5       19.22       19.51      0.63 o 
   1  -7   5       11.62       12.12      0.46 o 
  -5  -6   5       17.45       18.70      0.68 o 
  -4  -6   5        0.42        0.59      0.13 o 
  -3  -6   5       41.79       41.56      0.76 o 
  -2  -6   5        4.23        4.74      0.22 o 
  -1  -6   5       27.05       26.48      0.55 o 
   0  -6   5        4.83        5.36      0.29 o 
   1  -6   5       34.63       35.07      0.83 o 
   2  -6   5        0.16        0.27      0.15 o 
   3  -6   5       23.76       26.34      0.94 o 
  -6  -5   5        0.12        0.07      0.17 o 
  -5  -5   5        0.07        0.06      0.26 o 
  -4  -5   5        1.14        0.97      0.16 o 
  -3  -5   5       15.55       15.00      0.38 o 
  -2  -5   5        0.83        0.88      0.12 o 
  -1  -5   5       11.90       10.88      0.30 o 
   0  -5   5        0.74        1.84      0.16 o 
   1  -5   5       14.07       12.32      0.41 o 
   2  -5   5       17.67       19.77      0.55 o 
   3  -5   5       29.90       29.70      0.74 o 
   4  -5   5       36.56       38.38      0.91 o 
  -6  -4   5        1.75        1.97      0.23 o 
  -5  -4   5       52.73       51.10      1.30 o 
  -4  -4   5        2.85        2.49      0.46 o 
  -3  -4   5       26.17       24.88      0.59 o 
  -2  -4   5       38.40       37.08      0.64 o 
  -1  -4   5        0.39        0.67      0.10 o 
   0  -4   5       63.76       60.14      0.92 o 
   1  -4   5       52.05       55.48      1.08 o 
   2  -4   5        0.07       -0.04      0.11 o 
   3  -4   5       10.44       11.15      0.39 o 
   4  -4   5        1.08        1.03      0.15 o 
   5  -4   5        2.05        2.89      0.19 o 
  -7  -3   5        0.08        0.24      0.19 o 
  -6  -3   5       24.25       23.20      0.65 o 
  -5  -3   5        9.16        9.42      0.37 o 
  -4  -3   5       50.84       52.33      1.06 o 
  -3  -3   5      200.92      205.12      2.73 o 
  -2  -3   5      337.98      354.55      4.58 o 
  -1  -3   5       71.63       65.05      0.96 o 
   0  -3   5      267.78      274.17      4.16 o 
   1  -3   5        2.24        3.42      0.12 o 
   2  -3   5       62.55       64.43      0.96 o 
   3  -3   5       44.00       43.22      0.71 o 
   4  -3   5      161.24      163.92      2.92 o 
   5  -3   5       10.85       11.74      0.33 o 
   6  -3   5       45.29       45.81      1.52 o 
  -7  -2   5        2.52        2.41      0.25 o 
  -6  -2   5       25.04       23.90      0.65 o 
  -5  -2   5       17.19       14.86      0.46 o 
  -4  -2   5        6.52        5.76      0.20 o 
  -3  -2   5       27.78       28.03      0.41 o 
  -2  -2   5       12.68       14.20      0.24 o 
  -1  -2   5      143.55      149.31      1.71 o 
   0  -2   5       54.37       50.91      0.64 o 
   1  -2   5       23.66       18.03      0.28 o 
   2  -2   5        8.61        7.87      0.21 o 
   3  -2   5       19.54       21.00      0.41 o 
   4  -2   5        3.38        3.00      0.16 o 
   5  -2   5        4.32        4.18      0.20 o 
   6  -2   5       34.52       35.22      0.67 o 
  -7  -1   5       14.82       15.34      0.43 o 
  -6  -1   5        1.75        1.62      0.16 o 
  -5  -1   5        0.13        0.08      0.10 o 
  -4  -1   5       20.43       20.62      0.41 o 
  -3  -1   5      154.34      137.99      6.87 o 
  -2  -1   5        1.10        1.00      0.07 o 
  -1  -1   5      358.24      354.00      3.90 o 
   0  -1   5        6.78        8.68      0.20 o 
   1  -1   5       23.80       18.79      0.28 o 
   2  -1   5      120.53      116.45      1.93 o 
   3  -1   5      139.44      142.45      1.92 o 
   4  -1   5       27.87       27.50      0.50 o 
   5  -1   5      135.27      134.57      1.88 o 
   6  -1   5        1.05        1.22      0.14 o 
   7  -1   5       22.85       23.19      0.67 o 
  -7   0   5        2.85        3.02      0.21 o 
  -6   0   5        1.01        0.71      0.14 o 
  -5   0   5        3.62        3.39      0.18 o 
  -4   0   5        1.27        1.28      0.12 o 
  -3   0   5       42.06       45.57      0.94 o 
  -2   0   5        6.82        6.66      0.18 o 
  -1   0   5        0.10        1.17      0.10 o 
   0   0   5      162.22      158.61      1.79 o 
   1   0   5        0.47        0.78      0.13 o 
   2   0   5      387.69      410.52      4.50 o 
   3   0   5       24.95       26.94      0.46 o 
   4   0   5       70.12       67.64      3.42 o 
   5   0   5        0.55        0.31      0.11 o 
   6   0   5       47.84       46.97      0.79 o 
   7   0   5        0.66        1.06      0.19 o 
  -6   1   5        5.10        5.15      0.24 o 
  -5   1   5       15.75       15.95      0.39 o 
  -4   1   5        1.57        1.35      0.13 o 
  -3   1   5       66.73       66.95      0.99 o 
  -2   1   5       17.81       22.75      0.33 o 
  -1   1   5      282.83      291.06      3.22 o 
   0   1   5      138.63      162.31      1.83 o 
   1   1   5      289.99      286.25      3.16 o 
   2   1   5        8.19        4.65      0.12 o 
   3   1   5       39.17       40.10      0.52 o 
   4   1   5        4.89        5.28      0.18 o 
   5   1   5        1.99        1.67      0.13 o 
   6   1   5        2.54        2.73      0.34 o 
   7   1   5        3.87        4.06      0.26 o 
   8   1   5        4.13        4.41      0.29 o 
  -6   2   5       14.28       15.05      0.41 o 
  -5   2   5        3.61        3.48      0.20 o 
  -4   2   5       40.32       40.50      0.70 o 
  -3   2   5        2.09        2.13      0.22 o 
  -2   2   5      207.00      214.58      2.78 o 
  -1   2   5       48.54       41.95      0.54 o 
   0   2   5     1154.49     1178.07     12.76 o 
   1   2   5       83.87       72.80      0.86 o 
   2   2   5      585.26      626.19      6.91 o 
   3   2   5      309.97      318.46      3.52 o 
   4   2   5       21.18       20.82      0.39 o 
   5   2   5      217.04      220.00      2.90 o 
   6   2   5       16.25       12.22      0.32 o 
   7   2   5       14.43       15.84      0.39 o 
   8   2   5        0.17        0.58      0.16 o 
  -6   3   5        1.33        1.38      0.28 o 
  -5   3   5        1.27        0.86      0.13 o 
  -4   3   5        0.47        0.41      0.11 o 
  -3   3   5        6.90        5.98      0.21 o 
  -2   3   5       21.97       22.89      0.43 o 
  -1   3   5        0.00       -0.02      0.07 o 
   0   3   5        0.67        0.38      0.08 o 
   1   3   5       35.11       37.42      0.59 o 
   2   3   5      494.12      509.36      6.45 o 
   3   3   5        0.40        0.54      0.07 o 
   4   3   5      128.38      123.07      3.57 o 
   5   3   5       38.60       44.21      0.71 o 
   6   3   5        4.89        4.81      0.20 o 
   7   3   5       45.10       50.22      0.85 o 
   8   3   5        8.01        8.16      0.37 o 
  -5   4   5        3.09        3.21      0.25 o 
  -4   4   5        6.73        6.42      0.37 o 
  -3   4   5       40.94       40.33      0.88 o 
  -2   4   5        9.15        7.73      0.30 o 
  -1   4   5      393.50      389.13      4.99 o 
   0   4   5       30.01       27.68      0.48 o 
   1   4   5      249.96      255.57      3.32 o 
   2   4   5        0.30        0.61      0.10 o 
   3   4   5       99.23       92.06      2.34 o 
   4   4   5      215.04      234.63      3.09 o 
   5   4   5       98.35       98.04      1.94 o 
   6   4   5       42.59       45.52      0.94 o 
   7   4   5        0.50        1.04      0.19 o 
   8   4   5        2.49        3.01      0.37 o 
  -4   5   5       77.86       78.55      1.55 o 
  -3   5   5       43.25       46.07      1.00 o 
  -2   5   5      116.56      114.01      2.02 o 
  -1   5   5       36.54       35.74      0.62 o 
   0   5   5       26.18       23.84      1.30 o 
   1   5   5       19.09       16.94      0.63 o 
   2   5   5      198.02      191.81      2.56 o 
   3   5   5        0.54        0.21      0.14 o 
   4   5   5       69.47       67.99      1.04 o 
   5   5   5        1.79        1.07      0.14 o 
   6   5   5       10.40       11.64      0.40 o 
   7   5   5        6.06        8.28      0.36 o 
  -3   6   5       20.67       20.68      0.61 o 
  -2   6   5       34.96       33.64      0.80 o 
  -1   6   5       56.93       58.08      0.93 o 
   0   6   5       36.92       37.48      0.66 o 
   1   6   5       11.03        9.80      0.28 o 
   2   6   5        0.80        1.43      0.14 o 
   3   6   5       41.00       40.11      0.69 o 
   4   6   5       27.45       31.33      0.61 o 
   5   6   5       13.76       15.71      0.39 o 
   6   6   5        7.83        9.33      0.30 o 
   7   6   5        4.51        6.76      0.50 o 
  -2   7   5       39.17       44.00      1.01 o 
  -1   7   5       48.27       50.06      1.08 o 
   0   7   5        0.01        0.08      0.12 o 
   1   7   5      111.25      114.86      1.66 o 
   2   7   5        2.24        2.29      0.17 o 
   3   7   5       49.96       51.80      1.09 o 
   4   7   5        0.00        0.23      0.18 o 
   5   7   5        5.63        7.67      0.59 o 
   6   7   5        0.18        0.66      0.23 o 
   0   8   5       17.98       18.21      0.57 o 
   1   8   5       11.41       13.87      0.48 o 
   2   8   5        1.35        2.04      0.21 o 
   3   8   5       11.55       12.86      0.47 o 
   4   8   5        1.31        0.85      0.20 o 
   5   8   5        0.41        0.10      0.21 o 
  -4  -6   6        1.96        2.37      0.22 o 
  -3  -6   6        0.04        0.01      0.12 o 
  -2  -6   6       13.14       15.12      0.40 o 
  -1  -6   6        0.03       -0.06      0.11 o 
   0  -6   6       18.47       17.65      0.55 o 
   1  -6   6        0.19        0.51      0.15 o 
   2  -6   6       15.92       14.74      0.51 o 
  -5  -5   6        0.73        0.97      0.18 o 
  -4  -5   6        0.28        0.28      0.14 o 
  -3  -5   6       31.41       33.97      0.65 o 
  -2  -5   6        0.15        0.30      0.21 o 
  -1  -5   6      159.79      168.57      2.34 o 
   0  -5   6        5.79        5.08      0.27 o 
   1  -5   6       93.00       88.67      1.67 o 
   2  -5   6        0.88        1.34      0.18 o 
   3  -5   6       44.26       41.19      1.65 o 
   4  -5   6        1.61        1.53      0.21 o 
  -6  -4   6        2.29        1.36      0.22 o 
  -5  -4   6        3.57        3.05      0.24 o 
  -4  -4   6        3.05        2.61      0.21 o 
  -3  -4   6       95.16       91.32      1.35 o 
  -2  -4   6        4.83        4.86      0.20 o 
  -1  -4   6       76.32       68.90      1.05 o 
   0  -4   6        0.48        0.24      0.10 o 
   1  -4   6        9.40        9.74      0.36 o 
   2  -4   6       25.56       23.93      0.61 o 
   3  -4   6        0.29        0.12      0.12 o 
   4  -4   6        3.55        3.23      0.23 o 
   5  -4   6        0.15        0.33      0.14 o 
  -6  -3   6        1.10        1.03      0.20 o 
  -5  -3   6       12.92       12.39      0.44 o 
  -4  -3   6       17.72       16.75      0.50 o 
  -3  -3   6       11.24       10.66      0.28 o 
  -2  -3   6        8.46        8.36      0.25 o 
  -1  -3   6      263.70      253.43     10.09 o 
   0  -3   6       24.62       24.86      0.46 o 
   1  -3   6      200.52      195.81      3.22 o 
   2  -3   6       19.55       18.39      0.38 o 
   3  -3   6        2.24        2.16      0.16 o 
   4  -3   6       91.60       88.65      1.53 o 
   5  -3   6        0.14        0.08      0.11 o 
   6  -3   6       20.95       21.38      0.78 o 
  -6  -2   6        1.83        1.69      0.21 o 
  -5  -2   6        4.83        4.96      0.28 o 
  -4  -2   6       25.06       23.51      0.60 o 
  -3  -2   6       15.45       15.34      0.43 o 
  -2  -2   6      205.17      211.59      6.72 o 
  -1  -2   6       12.80       10.82      0.21 o 
   0  -2   6      104.30      106.84      1.26 o 
   1  -2   6      598.53      598.57      6.55 o 
   2  -2   6      103.63      105.39      1.47 o 
   3  -2   6      467.79      476.56      7.49 o 
   4  -2   6       58.83       58.81      0.93 o 
   5  -2   6       35.72       36.96      0.68 o 
   6  -2   6        0.30        0.21      0.13 o 
  -6  -1   6       13.60       13.34      0.37 o 
  -5  -1   6       27.85       27.66      0.55 o 
  -4  -1   6        4.68        4.73      0.27 o 
  -3  -1   6        1.31        1.49      0.12 o 
  -2  -1   6      109.45      106.09      1.26 o 
  -1  -1   6       28.93       29.21      0.42 o 
   0  -1   6      372.95      385.28      4.25 o 
   1  -1   6      114.43      120.46      1.40 o 
   2  -1   6      103.35       96.06      1.34 o 
   3  -1   6       41.85       37.97      1.21 o 
   4  -1   6       28.29       27.15      0.51 o 
   5  -1   6       58.85       59.58      0.95 o 
   6  -1   6        0.51        0.75      0.20 o 
   7  -1   6        1.89        2.19      0.24 o 
  -6   0   6       20.93       20.94      0.49 o 
  -5   0   6       36.71       36.05      0.79 o 
  -4   0   6       13.84       14.97      0.35 o 
  -3   0   6      254.64      244.56      4.23 o 
  -2   0   6       36.77       36.49      0.59 o 
  -1   0   6      306.14      302.67      3.36 o 
   0   0   6        4.52        2.55      0.10 o 
   1   0   6      436.35      425.73      4.68 o 
   2   0   6       63.92       62.21      0.77 o 
   3   0   6      213.09      210.60      3.19 o 
   4   0   6       73.20       66.86      3.09 o 
   5   0   6        5.59        4.60      0.23 o 
   6   0   6       47.81       50.53      0.85 o 
   7   0   6        3.32        4.03      0.22 o 
  -6   1   6       10.00       10.07      0.33 o 
  -5   1   6       66.12       64.59      1.14 o 
  -4   1   6       45.29       44.34      0.75 o 
  -3   1   6       22.33       23.38      0.45 o 
  -2   1   6       57.16       52.31      0.98 o 
  -1   1   6        0.94        1.43      0.12 o 
   0   1   6        1.18        0.41      0.08 o 
   1   1   6        7.53        6.95      0.15 o 
   2   1   6       11.75       12.72      0.22 o 
   3   1   6       54.49       46.56      0.72 o 
   4   1   6        4.29        2.28      0.22 o 
   5   1   6        4.90        5.80      0.21 o 
   6   1   6        5.54        6.03      0.23 o 
   7   1   6        0.02       -0.01      0.13 o 
  -6   2   6        2.17        1.90      0.18 o 
  -5   2   6       88.40       89.18      1.37 o 
  -4   2   6       32.16       31.73      0.60 o 
  -3   2   6      141.70      143.44      1.98 o 
  -2   2   6      285.64      276.65      3.61 o 
  -1   2   6       48.47       44.90      0.67 o 
   0   2   6      686.64      687.63      7.50 o 
   1   2   6       44.57       45.46      0.58 o 
   2   2   6       89.78       86.87      1.03 o 
   3   2   6        0.61        0.36      0.18 o 
   4   2   6        9.82       10.18      0.26 o 
   5   2   6        8.50        8.28      0.25 o 
   6   2   6       20.50       20.66      0.44 o 
   7   2   6        1.61        1.53      0.20 o 
   8   2   6        4.89        4.75      0.30 o 
  -5   3   6       12.01       10.51      0.41 o 
  -4   3   6       24.17       25.43      0.66 o 
  -3   3   6      234.46      228.54      3.77 o 
  -2   3   6      119.55      123.93      2.13 o 
  -1   3   6      240.35      241.50      3.15 o 
   0   3   6       11.36       10.93      0.31 o 
   1   3   6      121.08      111.45      1.53 o 
   2   3   6       26.39       28.51      0.49 o 
   3   3   6      147.03      142.33      4.68 o 
   4   3   6       91.79       86.71      1.39 o 
   5   3   6        7.72        7.32      0.30 o 
   6   3   6       47.04       40.10      0.88 o 
   7   3   6        0.01        0.02      0.15 o 
   8   3   6        0.09        0.01      0.25 o 
  -5   4   6       12.78       14.45      0.51 o 
  -4   4   6        7.78        6.90      0.33 o 
  -3   4   6        7.35        8.17      0.40 o 
  -2   4   6        0.78        0.73      0.16 o 
  -1   4   6       66.61       66.15      1.00 o 
   0   4   6       43.54       41.56      0.68 o 
   1   4   6        9.48       10.47      0.66 o 
   2   4   6       39.13       35.59      0.60 o 
   3   4   6        0.02        0.03      0.09 o 
   4   4   6      207.54      209.55      2.78 o 
   5   4   6       10.65       13.30      0.41 o 
   6   4   6        0.46        0.40      0.15 o 
   7   4   6        1.37        0.94      0.18 o 
  -4   5   6        7.34        6.71      0.35 o 
  -3   5   6       42.84       43.38      0.98 o 
  -2   5   6        0.17        0.00      0.13 o 
  -1   5   6       49.62       46.02      0.94 o 
   0   5   6        0.01       -0.03      0.09 o 
   1   5   6        2.58        2.70      0.15 o 
   2   5   6       86.72       88.61      1.29 o 
   3   5   6        2.35        1.88      0.14 o 
   4   5   6        2.23        4.05      0.19 o 
   5   5   6       10.59       10.79      0.31 o 
   6   5   6       13.17       10.49      0.39 o 
   7   5   6        0.92        0.95      0.37 o 
  -3   6   6        3.93        4.52      0.31 o 
  -2   6   6        2.68        2.98      0.53 o 
  -1   6   6        1.51        1.57      0.19 o 
   0   6   6       11.12        9.09      0.28 o 
   1   6   6        0.49        0.80      0.20 o 
   2   6   6       29.69       24.63      0.50 o 
   3   6   6       15.82       12.37      0.33 o 
   4   6   6        1.32        0.85      0.18 o 
   5   6   6        7.10        5.63      0.24 o 
   6   6   6       17.24       16.25      0.62 o 
   7   6   6        1.71        1.09      0.21 o 
  -1   7   6        9.70        9.27      0.40 o 
   0   7   6        0.21        0.31      0.12 o 
   1   7   6        8.56        7.79      0.34 o 
   2   7   6        4.70        5.13      0.23 o 
   3   7   6        9.32        8.55      0.28 o 
   4   7   6        1.19        1.42      0.15 o 
   5   7   6        3.35        2.17      0.25 o 
   6   7   6        0.20        0.21      0.22 o 
   1   8   6        0.02       -0.05      0.14 o 
   2   8   6       10.95        8.38      0.37 o 
   3   8   6        6.66        6.97      0.37 o 
   4   8   6        2.01        1.41      0.21 o 
  -3  -6   7        1.08        1.49      0.21 o 
  -2  -6   7       54.41       54.70      0.96 o 
  -1  -6   7        4.84        5.28      0.32 o 
   0  -6   7       28.23       29.66      0.79 o 
   1  -6   7       20.11       22.07      0.67 o 
  -4  -5   7       11.56       12.94      0.47 o 
  -3  -5   7        3.32        3.69      0.48 o 
  -2  -5   7       23.54       24.00      0.55 o 
  -1  -5   7        0.60        0.08      0.15 o 
   0  -5   7       82.43       79.61      1.54 o 
   1  -5   7        0.00       -0.03      0.13 o 
   2  -5   7       28.57       28.61      0.75 o 
   3  -5   7       11.08       10.93      0.43 o 
  -5  -4   7        0.98        1.14      0.19 o 
  -4  -4   7        3.92        3.82      0.25 o 
  -3  -4   7       45.35       45.53      1.31 o 
  -2  -4   7        7.00        6.87      0.25 o 
  -1  -4   7       34.49       36.45      1.02 o 
   0  -4   7       12.40       11.36      0.39 o 
   1  -4   7        9.02       10.77      0.40 o 
   2  -4   7      108.01      105.63      1.93 o 
   3  -4   7       52.50       53.99      1.14 o 
   4  -4   7       37.95       39.61      1.04 o 
  -5  -3   7        0.38        0.31      0.23 o 
  -4  -3   7       76.69       80.20      1.55 o 
  -3  -3   7        0.59        0.40      0.13 o 
  -2  -3   7        3.75        3.68      0.18 o 
  -1  -3   7       46.50       42.81      0.71 o 
   0  -3   7       16.73       16.96      0.60 o 
   1  -3   7        2.02        1.36      0.16 o 
   2  -3   7       31.32       31.71      0.73 o 
   3  -3   7       27.71       25.99      0.65 o 
   4  -3   7        4.33        3.89      0.25 o 
   5  -3   7        0.08        0.23      0.16 o 
  -6  -2   7        0.29        0.37      0.18 o 
  -5  -2   7       32.70       34.80      0.84 o 
  -4  -2   7       90.17       92.20      1.72 o 
  -3  -2   7       88.82       90.13      1.65 o 
  -2  -2   7      236.27      235.81      5.01 o 
  -1  -2   7      128.65      128.18      2.07 o 
   0  -2   7       24.51       21.37      0.35 o 
   1  -2   7        0.53        0.89      0.22 o 
   2  -2   7       11.18       10.61      0.34 o 
   3  -2   7       12.63       11.66      0.37 o 
   4  -2   7       16.64       16.71      0.40 o 
   5  -2   7       31.27       30.59      0.61 o 
   6  -2   7        0.21       -0.01      0.11 o 
  -6  -1   7        9.69       10.37      0.43 o 
  -5  -1   7       16.11       15.34      0.50 o 
  -4  -1   7       65.14       65.06      1.02 o 
  -3  -1   7        3.08        2.59      0.15 o 
  -2  -1   7        2.05        2.07      0.11 o 
  -1  -1   7       14.59       12.24      0.24 o 
   0  -1   7       27.03       25.04      0.44 o 
   1  -1   7        3.15        3.77      0.13 o 
   2  -1   7        5.41        5.93      0.20 o 
   3  -1   7        3.04        2.76      0.18 o 
   4  -1   7       13.37       12.52      0.32 o 
   5  -1   7       11.18       11.00      0.39 o 
   6  -1   7        5.39        4.30      0.22 o 
  -6   0   7        4.03        4.20      0.23 o 
  -5   0   7        5.25        5.37      0.23 o 
  -4   0   7       12.45       12.09      0.32 o 
  -3   0   7       29.18       27.18      0.51 o 
  -2   0   7       60.07       55.30      0.85 o 
  -1   0   7       45.60       43.84      0.76 o 
   0   0   7        8.39        7.27      0.17 o 
   1   0   7       96.83       89.64      1.08 o 
   2   0   7        0.04        0.08      0.08 o 
   3   0   7        1.13        1.81      0.13 o 
   4   0   7        1.95        1.83      0.14 o 
   5   0   7        2.35        1.82      0.15 o 
   6   0   7       10.30       10.26      0.31 o 
   7   0   7        0.42        0.79      0.15 o 
  -5   1   7        2.90        3.53      0.20 o 
  -4   1   7        0.55        0.25      0.11 o 
  -3   1   7       12.86       13.14      0.32 o 
  -2   1   7        3.78        2.59      0.23 o 
  -1   1   7       97.56       98.19      1.18 o 
   0   1   7        0.47        0.35      0.17 o 
   1   1   7       82.72       80.69      0.98 o 
   2   1   7        0.66        0.83      0.08 o 
   3   1   7       30.63       32.45      0.64 o 
   4   1   7        0.41        1.18      0.21 o 
   5   1   7      100.98       97.80      1.42 o 
   6   1   7        4.44        2.85      0.18 o 
   7   1   7       30.55       29.67      0.61 o 
  -5   2   7        3.44        2.99      0.19 o 
  -4   2   7       23.18       23.40      0.50 o 
  -3   2   7       40.21       38.54      1.12 o 
  -2   2   7       20.34       20.73      0.41 o 
  -1   2   7      113.25      121.94      1.43 o 
   0   2   7       23.81       22.44      0.69 o 
   1   2   7       16.21       15.50      0.32 o 
   2   2   7      124.97      126.97      3.16 o 
   3   2   7      103.49       96.79      1.35 o 
   4   2   7       13.72       12.44      0.46 o 
   5   2   7       64.18       53.63      0.86 o 
   6   2   7        0.01        0.03      0.10 o 
   7   2   7        1.02        1.47      0.26 o 
  -5   3   7        1.13        1.45      0.29 o 
  -4   3   7        2.71        1.91      0.29 o 
  -3   3   7        1.83        1.10      0.17 o 
  -2   3   7       37.17       35.20      0.79 o 
  -1   3   7      106.13      113.24      1.58 o 
   0   3   7       12.88       11.15      0.27 o 
   1   3   7      123.72      132.08      1.80 o 
   2   3   7       15.38       15.09      0.33 o 
   3   3   7        2.03        2.55      0.14 o 
   4   3   7      162.17      174.45      2.89 o 
   5   3   7        9.02        6.39      0.29 o 
   6   3   7       30.60       33.83      0.79 o 
   7   3   7        5.48        3.41      0.25 o 
  -4   4   7        3.68        4.46      0.34 o 
  -3   4   7        2.57        2.67      0.22 o 
  -2   4   7       22.14       23.64      0.62 o 
  -1   4   7       27.84       26.50      0.65 o 
   0   4   7        0.07        0.04      0.10 o 
   1   4   7       89.72       91.36      1.32 o 
   2   4   7       37.83       33.63      0.59 o 
   3   4   7      181.45      184.27      2.48 o 
   4   4   7       24.41       22.39      0.45 o 
   5   4   7       23.90       23.39      0.60 o 
   6   4   7        8.17       11.67      0.42 o 
   7   4   7       27.91       28.14      0.73 o 
  -3   5   7        6.43        5.97      0.33 o 
  -2   5   7       13.03       12.28      0.44 o 
  -1   5   7        2.03        2.43      0.48 o 
   0   5   7       36.89       36.65      0.65 o 
   1   5   7       51.45       46.30      0.77 o 
   2   5   7        5.18        5.57      0.26 o 
   3   5   7        2.22        3.19      0.17 o 
   4   5   7       30.54       30.23      0.58 o 
   5   5   7       15.19       17.72      0.52 o 
   6   5   7        3.22        3.54      0.25 o 
   7   5   7        0.09        0.09      0.17 o 
  -2   6   7       17.19       18.47      0.58 o 
  -1   6   7       18.22       17.84      0.54 o 
   0   6   7        1.80        1.38      0.14 o 
   1   6   7       46.27       46.25      0.79 o 
   2   6   7        0.02        0.07      0.11 o 
   3   6   7       72.56       69.66      1.10 o 
   4   6   7        0.73        1.91      0.16 o 
   5   6   7        6.74        6.31      0.33 o 
   6   6   7       13.79       17.13      0.54 o 
  -1   7   7        0.02       -0.09      0.17 o 
   0   7   7        7.30        6.78      0.44 o 
   1   7   7        1.16        0.60      0.13 o 
   2   7   7        1.81        1.56      0.16 o 
   3   7   7        0.07        0.52      0.14 o 
   4   7   7        4.05        3.74      0.21 o 
   5   7   7        0.87        1.61      0.18 o 
  -3  -5   8        6.43        7.81      0.36 o 
  -2  -5   8        0.52        0.64      0.14 o 
  -1  -5   8        0.82        1.05      0.20 o 
   0  -5   8        1.13        0.78      0.19 o 
   1  -5   8        8.80        6.82      0.35 o 
   2  -5   8       23.25       21.06      1.08 o 
  -4  -4   8        0.26        0.46      0.15 o 
  -3  -4   8       17.17       16.56      0.52 o 
  -2  -4   8       44.83       44.65      0.90 o 
  -1  -4   8        1.21        1.33      0.14 o 
   0  -4   8       43.37       41.27      0.92 o 
   1  -4   8       11.66       11.47      0.42 o 
   2  -4   8        0.52        0.41      0.18 o 
   3  -4   8        0.01        0.06      0.13 o 
  -5  -3   8        0.64        1.04      0.18 o 
  -4  -3   8       17.41       17.61      0.55 o 
  -3  -3   8       11.85       10.72      0.39 o 
  -2  -3   8      114.22      112.35      1.63 o 
  -1  -3   8        0.30        0.50      0.16 o 
   0  -3   8       13.90       11.73      0.39 o 
   1  -3   8        3.85        3.22      0.26 o 
   2  -3   8        0.14        0.05      0.13 o 
   3  -3   8       28.54       27.51      1.30 o 
   4  -3   8        8.85        7.94      0.35 o 
   5  -3   8        3.44        3.38      0.35 o 
  -5  -2   8        7.51        6.34      0.33 o 
  -4  -2   8        1.10        0.63      0.17 o 
  -3  -2   8        8.23        7.72      0.37 o 
  -2  -2   8       10.13        9.31      1.02 o 
  -1  -2   8        0.22        0.27      0.10 o 
   0  -2   8      127.21      125.90      1.75 o 
   1  -2   8        4.58        5.14      0.25 o 
   2  -2   8       22.42       20.52      1.44 o 
   3  -2   8        0.99        1.03      0.13 o 
   4  -2   8        2.16        2.21      0.16 o 
   5  -2   8        5.19        5.63      0.24 o 
  -5  -1   8        0.32        0.01      0.14 o 
  -4  -1   8        9.99        9.60      0.48 o 
  -3  -1   8       27.88       27.27      0.52 o 
  -2  -1   8        6.99        6.50      0.21 o 
  -1  -1   8       75.75       77.00      0.97 o 
   0  -1   8      105.67      100.43      1.22 o 
   1  -1   8       93.04       91.73      1.32 o 
   2  -1   8      302.86      292.51      9.67 o 
   3  -1   8       41.55       40.03      0.69 o 
   4  -1   8      115.25      121.11      1.74 o 
   5  -1   8        5.45        4.17      0.21 o 
   6  -1   8       28.62       29.96      0.63 o 
  -5   0   8        1.82        1.57      0.17 o 
  -4   0   8       13.48       13.14      0.62 o 
  -3   0   8        1.71        1.53      0.13 o 
  -2   0   8       74.35       75.32      1.13 o 
  -1   0   8       14.69       12.92      0.26 o 
   0   0   8      175.50      174.36      2.02 o 
   1   0   8       64.82       62.07      0.93 o 
   2   0   8       57.00       56.24      0.87 o 
   3   0   8       93.11       94.33      1.36 o 
   4   0   8        3.85        3.07      0.19 o 
   5   0   8        6.28        7.18      0.26 o 
   6   0   8        0.18        0.76      0.14 o 
  -5   1   8        7.45        7.57      0.60 o 
  -4   1   8        2.75        2.54      0.17 o 
  -3   1   8        2.64        3.05      0.17 o 
  -2   1   8        8.49        7.69      0.24 o 
  -1   1   8        0.13        0.08      0.08 o 
   0   1   8       75.10       76.39      0.95 o 
   1   1   8        7.99        7.48      0.30 o 
   2   1   8       48.80       43.98      0.70 o 
   3   1   8       20.99       20.50      0.41 o 
   4   1   8        0.90        1.01      0.13 o 
   5   1   8      101.52      105.85      1.54 o 
   6   1   8        0.05        0.10      0.12 o 
   7   1   8        7.39        8.55      0.44 o 
  -5   2   8        6.25        6.58      0.67 o 
  -4   2   8       11.64       10.91      0.70 o 
  -3   2   8       69.76       68.24      1.38 o 
  -2   2   8       36.99       36.38      0.80 o 
  -1   2   8       32.85       32.85      0.57 o 
   0   2   8       28.99       28.22      0.50 o 
   1   2   8        2.04        1.18      0.11 o 
   2   2   8       35.49       36.85      0.61 o 
   3   2   8      114.78      113.39      1.96 o 
   4   2   8       32.22       31.68      0.72 o 
   5   2   8       18.71       16.87      0.49 o 
   6   2   8        4.78        6.56      0.32 o 
   7   2   8        7.31        7.73      0.49 o 
  -4   3   8       30.27       28.34      0.75 o 
  -3   3   8        1.45        0.94      0.17 o 
  -2   3   8        6.00        5.44      0.87 o 
  -1   3   8       95.01       98.87      1.78 o 
   0   3   8       64.43       59.04      0.91 o 
   1   3   8       12.83       13.94      0.32 o 
   2   3   8       90.84       87.06      1.26 o 
   3   3   8        9.25        8.02      0.24 o 
   4   3   8        0.33        0.19      0.14 o 
   5   3   8       14.29       17.30      0.51 o 
   6   3   8        1.33        1.54      0.25 o 
   7   3   8        0.02        0.55      0.18 o 
  -3   4   8       30.79       31.30      0.79 o 
  -2   4   8      101.21       96.62      1.81 o 
  -1   4   8       42.93       42.99      0.94 o 
   0   4   8       30.70       31.45      0.58 o 
   1   4   8        6.34        6.68      0.44 o 
   2   4   8       85.27       87.72      1.29 o 
   3   4   8        1.31        0.67      0.12 o 
   4   4   8       57.47       62.61      1.23 o 
   5   4   8       12.27        8.91      0.36 o 
   6   4   8        1.57        1.56      0.20 o 
   7   4   8        6.16        9.42      0.72 o 
  -3   5   8        1.43        1.19      0.20 o 
  -2   5   8        4.88        3.94      0.27 o 
  -1   5   8        6.19        6.10      0.31 o 
   0   5   8        0.12        0.21      0.11 o 
   1   5   8        5.39        6.18      0.23 o 
   2   5   8        9.85        7.66      0.26 o 
   3   5   8       18.77       15.34      0.37 o 
   4   5   8        0.06        0.12      0.11 o 
   5   5   8        0.64        0.05      0.15 o 
   6   5   8        0.19        0.68      0.18 o 
  -1   6   8        0.01        0.14      0.16 o 
   0   6   8        0.68        0.80      0.17 o 
   1   6   8       16.87       19.20      0.45 o 
   2   6   8        0.45        0.10      0.11 o 
   3   6   8       11.77       13.64      0.37 o 
   4   6   8        1.07        1.04      0.14 o 
   5   6   8        0.03        0.50      0.16 o 
   6   6   8        0.49        0.48      0.17 o 
   0   7   8        0.10        0.27      0.18 o 
   1   7   8       19.36       18.09      0.45 o 
   2   7   8        2.90        4.24      0.23 o 
   3   7   8        5.85        5.36      0.24 o 
   4   7   8        2.64        4.32      0.26 o 
  -1  -5   9       74.45       77.47      2.17 o 
   0  -5   9        0.69        0.92      0.28 o 
  -3  -4   9        1.63        0.85      0.17 o 
  -2  -4   9        1.59        2.05      0.29 o 
  -1  -4   9       15.68       16.97      0.53 o 
   0  -4   9        5.08        5.09      0.30 o 
   1  -4   9       63.10       65.07      1.34 o 
   2  -4   9        5.05        4.20      0.28 o 
  -4  -3   9        0.89        1.20      0.19 o 
  -3  -3   9        4.89        4.11      0.26 o 
  -2  -3   9       23.95       24.66      0.66 o 
  -1  -3   9        0.06       -0.03      0.10 o 
   0  -3   9       11.33       12.35      0.42 o 
   1  -3   9       27.45       26.63      0.68 o 
   2  -3   9       28.04       29.06      0.73 o 
   3  -3   9       78.32       78.89      1.55 o 
   4  -3   9       26.97       26.65      0.72 o 
  -4  -2   9        8.69        8.36      0.37 o 
  -3  -2   9       40.37       42.35      0.95 o 
  -2  -2   9        3.29        3.11      0.21 o 
  -1  -2   9       37.26       39.14      0.69 o 
   0  -2   9        0.04        0.14      0.13 o 
   1  -2   9       97.95       97.34      1.76 o 
   2  -2   9        6.56        5.53      0.28 o 
   3  -2   9       32.91       32.05      0.92 o 
   4  -2   9        0.27        0.11      0.11 o 
   5  -2   9        0.33        0.52      0.13 o 
  -4  -1   9       21.51       22.36      0.77 o 
  -3  -1   9       24.42       21.87      0.60 o 
  -2  -1   9       36.28       35.75      0.80 o 
  -1  -1   9       17.57       16.47      0.41 o 
   0  -1   9       16.94       18.00      0.33 o 
   1  -1   9        1.02        1.32      0.13 o 
   2  -1   9       12.88       13.03      0.33 o 
   3  -1   9        0.67        1.26      0.14 o 
   4  -1   9        4.16        3.78      0.36 o 
   5  -1   9        0.35        0.75      0.15 o 
  -4   0   9        7.51        7.08      0.27 o 
  -3   0   9       23.57       24.52      0.51 o 
  -2   0   9       35.03       35.14      0.80 o 
  -1   0   9        7.84        8.32      0.29 o 
   0   0   9       17.77       17.93      0.33 o 
   1   0   9        0.45        0.36      0.10 o 
   2   0   9        8.85       10.59      0.29 o 
   3   0   9        1.69        2.03      0.15 o 
   4   0   9       50.50       52.55      0.88 o 
   5   0   9        0.92        0.63      0.14 o 
   6   0   9       18.86       20.03      0.55 o 
  -4   1   9        4.04        4.68      0.28 o 
  -3   1   9        3.04        2.97      0.22 o 
  -2   1   9        0.03        0.06      0.21 o 
  -1   1   9        8.05        7.51      0.30 o 
   0   1   9       25.90       25.14      0.48 o 
   1   1   9       40.59       42.04      0.69 o 
   2   1   9        1.72        1.35      0.16 o 
   3   1   9        3.07        3.10      0.34 o 
   4   1   9       20.33       14.69      0.46 o 
   5   1   9        0.00        0.11      0.15 o 
   6   1   9        0.27        0.85      0.20 o 
  -4   2   9        0.22        0.46      0.16 o 
  -3   2   9        4.31        3.66      0.30 o 
  -2   2   9       61.39       62.63      1.29 o 
  -1   2   9        0.57        0.47      0.18 o 
   0   2   9       54.06       59.24      0.92 o 
   1   2   9        1.05        1.00      0.11 o 
   2   2   9        2.80        1.99      0.17 o 
   3   2   9       31.09       37.66      0.82 o 
   4   2   9        5.58        5.54      0.28 o 
   5   2   9        0.01        0.07      0.14 o 
   6   2   9        8.00        6.45      0.33 o 
  -3   3   9       60.99       61.21      2.27 o 
  -2   3   9       61.03       58.07      1.20 o 
  -1   3   9       31.18       31.85      0.93 o 
   0   3   9        0.05        0.03      0.09 o 
   1   3   9       79.05       83.73      1.24 o 
   2   3   9        0.03        0.07      0.10 o 
   3   3   9       40.80       43.27      0.92 o 
   4   3   9       47.26       37.53      0.85 o 
   5   3   9        0.21        0.37      0.17 o 
   6   3   9        1.17        0.23      0.16 o 
  -3   4   9        2.17        1.77      0.21 o 
  -2   4   9        2.32        2.30      0.22 o 
  -1   4   9       11.41       11.44      0.45 o 
   0   4   9       33.09       31.81      0.80 o 
   1   4   9        0.47        1.23      0.14 o 
   2   4   9        4.84        5.51      0.22 o 
   3   4   9       13.54       16.83      0.49 o 
   4   4   9        8.45       11.20      0.40 o 
   5   4   9        3.69        5.19      0.29 o 
   6   4   9        4.23        2.31      0.23 o 
  -2   5   9        0.55        0.99      0.19 o 
  -1   5   9        0.28        0.36      0.15 o 
   0   5   9       20.80       21.91      0.62 o 
   1   5   9        0.21        0.27      0.12 o 
   2   5   9       75.52       78.89      1.22 o 
   3   5   9        0.13        0.41      0.13 o 
   4   5   9       18.22       20.56      0.58 o 
   5   5   9        4.92        6.40      0.33 o 
   6   5   9        3.24        3.40      0.27 o 
  -1   6   9        2.74        3.13      0.27 o 
   0   6   9       10.00        7.84      0.53 o 
   1   6   9        2.29        2.91      0.25 o 
   2   6   9        5.48        3.57      0.21 o 
   3   6   9        3.84        5.08      0.23 o 
   4   6   9        1.95        1.15      0.16 o 
   5   6   9        0.23        0.35      0.14 o 
   2   7   9        0.00        0.40      0.14 o 
   3   7   9        0.01        0.20      0.12 o 
  -1  -4  10        0.43        0.38      0.18 o 
   0  -4  10       13.06       13.18      0.49 o 
  -2  -3  10        3.72        3.58      0.34 o 
  -1  -3  10       28.76       28.98      0.74 o 
   0  -3  10        0.89        0.97      0.17 o 
   1  -3  10        0.64        0.70      0.16 o 
   2  -3  10        2.84        2.57      0.23 o 
   3  -3  10        0.14        0.27      0.16 o 
  -3  -2  10       16.67       16.91      0.54 o 
  -2  -2  10        8.35        8.43      0.35 o 
  -1  -2  10        6.99        6.09      0.24 o 
   0  -2  10        0.01        0.08      0.13 o 
   1  -2  10        2.33        2.60      0.22 o 
   2  -2  10        0.61        1.83      1.01 o 
   3  -2  10        0.14        0.38      0.15 o 
   4  -2  10        0.06        0.12      0.12 o 
  -3  -1  10        8.62        9.17      0.38 o 
  -2  -1  10        2.57        2.29      0.20 o 
  -1  -1  10       29.39       31.48      1.02 o 
   0  -1  10        1.03        1.04      0.16 o 
   1  -1  10       20.15       20.65      0.56 o 
   2  -1  10        2.05        2.54      0.17 o 
   3  -1  10       12.04       11.69      0.39 o 
   4  -1  10        2.68        2.02      0.27 o 
   5  -1  10       10.02       10.09      0.61 o 
  -3   0  10        5.45        5.81      0.30 o 
  -2   0  10        3.64        3.57      0.19 o 
  -1   0  10       40.65       42.72      0.74 o 
   0   0  10       24.49       24.94      0.49 o 
   1   0  10       46.02       47.53      0.79 o 
   2   0  10        2.76        1.94      0.15 o 
   3   0  10       10.79       12.07      0.43 o 
   4   0  10        1.12        1.79      0.18 o 
   5   0  10        6.66        8.38      0.42 o 
  -3   1  10       23.50       23.68      0.81 o 
  -2   1  10        9.24       10.31      0.39 o 
  -1   1  10       50.54       48.90      1.23 o 
   0   1  10        7.68        8.20      0.25 o 
   1   1  10        4.06        2.90      0.21 o 
   2   1  10       63.83       68.22      1.30 o 
   3   1  10        5.59        4.30      0.25 o 
   4   1  10       11.33       12.09      0.46 o 
   5   1  10        6.05        4.35      0.29 o 
  -3   2  10        8.65        7.54      0.35 o 
  -2   2  10        2.99        3.38      0.29 o 
  -1   2  10        0.14        0.28      0.15 o 
   0   2  10        3.00        2.72      0.16 o 
   1   2  10        2.56        2.85      0.17 o 
   2   2  10       16.97       15.59      0.47 o 
   3   2  10       12.11       11.46      0.40 o 
   4   2  10       11.82       12.95      0.44 o 
   5   2  10        0.71        0.15      0.16 o 
   6   2  10        1.10        1.82      0.24 o 
  -3   3  10        1.01        0.94      0.22 o 
  -2   3  10       10.69       11.17      0.44 o 
  -1   3  10        8.21        6.91      0.33 o 
   0   3  10        5.63        4.88      0.48 o 
   1   3  10        2.09        3.35      0.18 o 
   2   3  10        2.40        2.46      0.20 o 
   3   3  10       14.99       17.10      0.51 o 
   4   3  10       21.91       21.57      0.60 o 
   5   3  10        0.34        0.64      0.18 o 
   6   3  10        1.04        0.80      0.20 o 
  -2   4  10        4.80        4.86      0.67 o 
  -1   4  10        4.18        3.80      0.26 o 
   0   4  10        2.92        3.14      0.24 o 
   1   4  10       56.33       52.62      0.89 o 
   2   4  10       14.35       11.23      0.33 o 
   3   4  10       42.09       40.88      0.92 o 
   4   4  10        0.65        0.19      0.13 o 
   5   4  10       20.44       19.54      1.33 o 
  -1   5  10        0.89        1.06      0.20 o 
   0   5  10        0.45        0.40      0.17 o 
   1   5  10        0.52        0.33      0.13 o 
   2   5  10        0.31        0.20      0.12 o 
   3   5  10        0.04        0.24      0.13 o 
   4   5  10        8.75        6.17      0.31 o 
   5   5  10        0.90        1.80      0.20 o 
   1   6  10        1.25        1.05      0.15 o 
   2   6  10        0.31        0.08      0.13 o 
   3   6  10        1.36        0.72      0.14 o 
   4   6  10        5.10        6.85      0.48 o 
  -2  -2  11        1.07        1.25      0.19 o 
  -1  -2  11        0.03        0.14      0.21 o 
   0  -2  11        0.05        0.10      0.16 o 
   1  -2  11        1.62        2.10      0.52 o 
   2  -2  11        1.96        2.35      0.24 o 
  -2  -1  11       15.63       16.18      0.67 o 
  -1  -1  11        9.15        9.69      0.38 o 
   0  -1  11       18.80       20.26      0.57 o 
   1  -1  11       13.83       12.32      0.60 o 
   2  -1  11       27.27       27.92      0.71 o 
   3  -1  11        0.11        0.14      0.15 o 
  -2   0  11        2.84        3.06      0.33 o 
  -1   0  11        1.49        2.06      0.27 o 
   0   0  11        2.21        2.19      0.20 o 
   1   0  11       38.82       39.82      1.35 o 
   2   0  11        9.59        7.23      0.33 o 
   3   0  11       43.23       42.79      1.08 o 
   4   0  11        1.90        1.01      0.18 o 
  -2   1  11        1.22        1.19      0.18 o 
  -1   1  11        1.04        0.96      0.17 o 
   0   1  11        3.26        4.02      0.19 o 
   1   1  11        5.46        4.82      0.26 o 
   2   1  11        1.91        1.96      0.21 o 
   3   1  11       19.76       22.46      0.62 o 
   4   1  11        0.23        0.16      0.14 o 
  -2   2  11        0.36        0.65      0.21 o 
  -1   2  11        0.41        0.29      0.15 o 
   0   2  11       15.35       18.05      0.54 o 
   1   2  11        1.22        1.47      0.18 o 
   2   2  11       43.57       50.29      1.54 o 
   3   2  11       34.70       31.50      0.77 o 
   4   2  11       11.21       12.87      0.46 o 
   5   2  11        0.06        0.10      0.18 o 
  -1   3  11       18.01       19.22      0.58 o 
   0   3  11       18.51       18.66      0.57 o 
   1   3  11        0.00        0.20      0.11 o 
   2   3  11        1.42        0.86      0.17 o 
   3   3  11        0.02       -0.02      0.14 o 
   4   3  11        0.04        0.41      0.15 o 
   5   3  11        6.55        6.29      0.48 o 
  -1   4  11        6.11        4.44      0.29 o 
   0   4  11       24.91       27.99      0.75 o 
   1   4  11        3.10        5.13      0.23 o 
   2   4  11       23.06       26.41      0.95 o 
   3   4  11        0.10        0.95      0.18 o 
   4   4  11        0.65        0.92      0.17 o 
   1   5  11        8.62        9.00      0.65 o 
   2   5  11       10.44       14.47      0.43 o 
   3   5  11        0.27        0.02      0.13 o 
   1  -1  12        0.24       -0.27      0.27 o 
   1   0  12       27.35       33.59      1.15 o 
   2   0  12       12.68       14.18      0.48 o 
  -1   1  12       17.44       19.40      0.59 o 
   0   1  12       26.35       31.82      1.12 o 
   1   1  12       19.87       19.85      0.57 o 
   2   1  12        1.33        2.43      0.23 o 
   3   1  12        2.08        3.13      0.26 o 
   0   2  12        0.11        0.36      0.22 o 
   1   2  12       14.40       19.01      0.56 o 
   2   2  12        8.86       10.79      0.42 o 
   3   2  12       11.38       14.58      0.50 o 
   0   3  12        5.46        7.14      0.51 o 
   1   3  12        1.72        0.90      0.26 o 
   2   3  12        0.00        0.11      0.15 o 
   3   3  12        1.51        2.35      0.32 o 
                                                 
